# Supplementary material for: Hyperexpansion of genetic diversity and metabolic capacity of extremophilic bacteria and archaea in ancient Andean lake sediments
Source: Microbiome. 2024 Sep 17;12:176. doi: 10.1186/s40168-024-01878-x (PMC11411797; doi:10.1186/s40168-024-01878-x)
Supplement: Supplementary file 2 — Supplementary Material 1. [file 40168_2024_1878_MOESM1_ESM.zip]

Archive with 6 entries (6 files):
- File_S2_Phylogenetic_tree_amoABC.tree
- Supplementary_Material.xlsx
- Cox_phylogeny_ESM.zip
- Phylogenomics_Lejia_Archaea_sniff_ESM.zip
- Phylogenomics_Lejia_Bacteria_sniff_ESM.zip
- Supplementary_Material_ESM.docx
