# Supplementary material for: Hyperexpansion of genetic diversity and metabolic capacity of extremophilic bacteria and archaea in ancient Andean lake sediments
Source: Microbiome. 2024 Sep 17;12:176. doi: 10.1186/s40168-024-01878-x (PMC11411797; doi:10.1186/s40168-024-01878-x)
Supplement: Supplementary file 2 — Supplementary Material 1. [file 40168_2024_1878_MOESM1_ESM.zip › File_S2_Phylogenetic_tree_amoABC.tree]

(GCA_000018465 d__Archaea|p__Thermoproteota|c__Nitrososphaeria|o__Nitrososphaerales|f__Nitrosopumilaceae|g__Nitrosopumilus|s__Nitrosopumilus maritimus:0.00357619,((((GCA_000875775 d__Archaea|p__Thermoproteota|c__Nitrososphaeria|o__Nitrososphaerales|f__Nitrosopumilaceae|g__Nitrosopumilus|s__Nitrosopumilus piranensis:1.0107e-06,((GCA_003702495 d__Archaea|p__Thermoproteota|c__Nitrososphaeria|o__Nitrososphaerales|f__Nitrosopumilaceae|g__Nitrosopumilus|s__Nitrosopumilus sp003702495:1.0107e-06,GCA_021268355 d__Archaea|p__Thermoproteota|c__Nitrososphaeria|o__Nitrososphaerales|f__Nitrosopumilaceae|g__Nitrosopumilus|s__Nitrosopumilus sp021268355:0.00146404)0:1.1104e-06,GCA_003702525 d__Archaea|p__Thermoproteota|c__Nitrososphaeria|o__Nitrososphaerales|f__Nitrosopumilaceae|g__Nitrosopumilus|s__Nitrosopumilus sp003702525:2.4101e-06)0:0.000217005)0:1.5852e-06,(GCA_008080815 d__Archaea|p__Thermoproteota|c__Nitrososphaeria|o__Nitrososphaerales|f__Nitrosopumilaceae|g__Nitrosopumilus|s__Nitrosopumilus sp008080815:0.0142563,(((((((((GCA_905612275 d__Archaea|p__Thermoproteota|c__Nitrososphaeria|o__Nitrososphaerales|f__Nitrosopumilaceae|g__Nitrosopumilus|s__Nitrosopumilus sp905612275:1.0107e-06,GCA_905616385 d__Archaea|p__Thermoproteota|c__Nitrososphaeria|o__Nitrososphaerales|f__Nitrosopumilaceae|g__Nitrosopumilus|s__Nitrosopumilus sp905616385:1.0107e-06)1:0.0125841,GCA_022117465 d__Archaea|p__Thermoproteota|c__Nitrososphaeria|o__Nitrososphaerales|f__Nitrosopumilaceae|g__Nitrosopumilus|s__Nitrosopumilus limneticus:0.00520679)0:0.0016912,(((GCA_002156965 d__Archaea|p__Thermoproteota|c__Nitrososphaeria|o__Nitrososphaerales|f__Nitrosopumilaceae|g__Nitrosopumilus|s__Nitrosopumilus catalinensis:2.6344e-06,(GCA_003331425 d__Archaea|p__Thermoproteota|c__Nitrososphaeria|o__Nitrososphaerales|f__Nitrosopumilaceae|g__Nitrosopumilus|s__Nitrosopumilus sp002690535:2.1009e-06,GCA_003702465 d__Archaea|p__Thermoproteota|c__Nitrososphaeria|o__Nitrososphaerales|f__Nitrosopumilaceae|g__Nitrosopumilus|s__Nitrosopumilus sp003702465:0.00504429)0:0.00166785)0:2.8036e-06,(GCA_028343855 d__Archaea|p__Thermoproteota|c__Nitrososphaeria|o__Nitrososphaerales|f__Nitrosopumilaceae|g__Nitrosopumilus|s__Nitrosopumilus sp028343855:0.00169306,GCA_028377625 d__Archaea|p__Thermoproteota|c__Nitrososphaeria|o__Nitrososphaerales|f__Nitrosopumilaceae|g__Nitrosopumilus|s__Nitrosopumilus sp028377625:0.00860314)0:0.00514003)0:0.00681062,GCA_902514095 d__Archaea|p__Thermoproteota|c__Nitrososphaeria|o__Nitrososphaerales|f__Nitrosopumilaceae|g__Nitrosopumilus|s__Nitrosopumilus sp902514095:0.00854935)0:0.00179364)0:0.00252524,(((GCA_001437625 d__Archaea|p__Thermoproteota|c__Nitrososphaeria|o__Nitrososphaerales|f__Nitrosopumilaceae|g__Nitrosopumilus|s__Nitrosopumilus sp001437625:0,GCA_028439825 d__Archaea|p__Thermoproteota|c__Nitrososphaeria|o__Nitrososphaerales|f__Nitrosopumilaceae|g__Nitrosopumilus|s__Nitrosopumilus sp014384445:0)1:0,GCA_905612295 d__Archaea|p__Thermoproteota|c__Nitrososphaeria|o__Nitrososphaerales|f__Nitrosopumilaceae|g__Nitrosopumilus|s__Nitrosopumilus sp905612295:0)1:2.1598e-06,GCA_028351415 d__Archaea|p__Thermoproteota|c__Nitrososphaeria|o__Nitrososphaerales|f__Nitrosopumilaceae|g__Nitrosopumilus|s__Nitrosopumilus sp028351415:2.062e-06)1:0.0163077)0:0.00254726,((((((((((((((((GCA_000242875 d__Archaea|p__Thermoproteota|c__Nitrososphaeria|o__Nitrososphaerales|f__Nitrosopumilaceae|g__Nitrosopumilus|s__Nitrosopumilus salaria:0.00350246,(GCA_020431995 d__Archaea|p__Thermoproteota|c__Nitrososphaeria|o__Nitrososphaerales|f__Nitrosopumilaceae|g__Nitrosopumilus|s__Nitrosopumilus sp020431995:0.00327229,(((GCA_014075315 d__Archaea|p__Thermoproteota|c__Nitrososphaeria|o__Nitrososphaerales|f__Nitrosopumilaceae|g__Nitrosopumilus|s__Nitrosopumilus sp014075315:0.0124185,(GCA_029861085 d__Archaea|p__Thermoproteota|c__Nitrososphaeria|o__Nitrososphaerales|f__Nitrosopumilaceae|g__Nitrosopumilus|s__Nitrosopumilus sp029861085:0.00204136,GCA_029860565 d__Archaea|p__Thermoproteota|c__Nitrososphaeria|o__Nitrososphaerales|f__Nitrosopumilaceae|g__Nitrosopumilus|s__Nitrosopumilus sp029860565:0.0133035)0:0.00696949)0:2.8072e-06,GCA_951812655 d__Archaea|p__Thermoproteota|c__Nitrososphaeria|o__Nitrososphaerales|f__Nitrosopumilaceae|g__Nitrosopumilus|s__Nitrosopumilus sp951812655:2.4546e-06)0:0.0140282,(GCA_029862745 d__Archaea|p__Thermoproteota|c__Nitrososphaeria|o__Nitrososphaerales|f__Nitrosopumilaceae|g__Nitrosopumilus|s__Nitrosopumilus sp029862745:0.00207896,GCA_029263475 d__Archaea|p__Thermoproteota|c__Nitrososphaeria|o__Nitrososphaerales|f__Nitrosopumilaceae|g__Nitrosopumilus|s__Nitrosopumilus sp029263475:0.00846467)0:3.67303e-05)0:0.00850124)0:0.00183493)0:0.00686962,GCA_013407185 d__Archaea|p__Thermoproteota|c__Nitrososphaeria|o__Nitrososphaerales|f__Nitrosopumilaceae|g__Nitrosopumilus|s__Nitrosopumilus ureiphilus:0.00200197)0:0.00170031,(((GCA_025699075 d__Archaea|p__Thermoproteota|c__Nitrososphaeria|o__Nitrososphaerales|f__Nitrosopumilaceae|g__Nitrosopumilus|s__Nitrosopumilus sp025699075:0.00206018,(((GCA_000299395 d__Archaea|p__Thermoproteota|c__Nitrososphaeria|o__Nitrososphaerales|f__Nitrosopumilaceae|g__Nitrosopumilus|s__Nitrosopumilus sediminis:0.00153376,GCA_030637455 d__Archaea|p__Thermoproteota|c__Nitrososphaeria|o__Nitrososphaerales|f__Nitrosopumilaceae|g__Nitrosopumilus|s__Nitrosopumilus sp030637455:0.0161577)0:0.000162137,GCA_018674605 d__Archaea|p__Thermoproteota|c__Nitrososphaeria|o__Nitrososphaerales|f__Nitrosopumilaceae|g__Nitrosopumilus|s__Nitrosopumilus sp018674605:2.3096e-06)0:1.6068e-06,GCA_029882185 d__Archaea|p__Thermoproteota|c__Nitrososphaeria|o__Nitrososphaerales|f__Nitrosopumilaceae|g__Nitrosopumilus|s__Nitrosopumilus sp029882185:2.1961e-06)0:0.00652763)0:0.00620088,GCA_029880665 d__Archaea|p__Thermoproteota|c__Nitrososphaeria|o__Nitrososphaerales|f__Nitrosopumilaceae|g__Nitrosopumilus|s__Nitrosopumilus sp029880665:2.8203e-06)0:0.00623564,GCA_029881195 d__Archaea|p__Thermoproteota|c__Nitrososphaeria|o__Nitrososphaerales|f__Nitrosopumilaceae|g__Nitrosopumilus|s__Nitrosopumilus sp029881195:0.00332394)0:0.00346762)0:0.00170057,GCA_025998175 d__Archaea|p__Thermoproteota|c__Nitrososphaeria|o__Nitrososphaerales|f__Nitrosopumilaceae|g__Nitrosopumilus|s__Nitrosopumilus zosterae:2.0256e-06)0:0.00352615,GCA_025699125 d__Archaea|p__Thermoproteota|c__Nitrososphaeria|o__Nitrososphaerales|f__Nitrosopumilaceae|g__Nitrosopumilus|s__Nitrosopumilus sp025699125:0.00154239)0:0.00698657,(((fxsRB100002 Lejia_A_Nitrosopumilus_33_50:0,fxsRB100014 Lejia_F_Nitrosopumilus_33_100:0)1:1.0107e-06,fxsRB100008 Lejia_C_Nitrosopumilus_33_18:1.0107e-06)0:0.00168076,GCA_002788515 d__Archaea|p__Thermoproteota|c__Nitrososphaeria|o__Nitrososphaerales|f__Nitrosopumilaceae|g__Nitrosopumilus|s__Nitrosopumilus sp002788515:0.00168877)0:0.00172931)0:0.00320394,(GCA_029864335 d__Archaea|p__Thermoproteota|c__Nitrososphaeria|o__Nitrososphaerales|f__Nitrosopumilaceae|g__Nitrosopumilus|s__Nitrosopumilus sp029864335:0.0116431,(GCA_029255365 d__Archaea|p__Thermoproteota|c__Nitrososphaeria|o__Nitrososphaerales|f__Nitrosopumilaceae|g__Nitrosopumilus|s__Nitrosopumilus sp029255365:2.131e-06,(GCA_029250275 d__Archaea|p__Thermoproteota|c__Nitrososphaeria|o__Nitrososphaerales|f__Nitrosopumilaceae|g__Nitrosopumilus|s__Nitrosopumilus sp029250275:0.0102639,GCA_013203245 d__Archaea|p__Thermoproteota|c__Nitrososphaeria|o__Nitrososphaerales|f__Nitrosopumilaceae|g__Nitrosopumilus|s__Nitrosopumilus sp013203245:2.2819e-06)0:0.00331329)0:0.00242124)0:0.00461115)0:0.0031855,GCA_025699255 d__Archaea|p__Thermoproteota|c__Nitrososphaeria|o__Nitrososphaerales|f__Nitrosopumilaceae|g__Nitrosopumilus|s__Nitrosopumilus sp025699255:0.00538375)0:0.00043673,GCA_013407145 d__Archaea|p__Thermoproteota|c__Nitrososphaeria|o__Nitrososphaerales|f__Nitrosopumilaceae|g__Nitrosopumilus|s__Nitrosopumilus cobalaminigenes:2.414e-06)0:0.00169868,GCA_029782475 d__Archaea|p__Thermoproteota|c__Nitrososphaeria|o__Nitrososphaerales|f__Nitrosopumilaceae|g__Nitrosopumilus|s__Nitrosopumilus sp029782475:0.0017052)0:2.487e-06,GCA_002506665 d__Archaea|p__Thermoproteota|c__Nitrososphaeria|o__Nitrososphaerales|f__Nitrosopumilaceae|g__Nitrosopumilus|s__Nitrosopumilus sp002506665:0.0238512)0:0.00169648,GCA_013407165 d__Archaea|p__Thermoproteota|c__Nitrososphaeria|o__Nitrososphaerales|f__Nitrosopumilaceae|g__Nitrosopumilus|s__Nitrosopumilus oxyclinae:2.5453e-06)0:0.00170458,GCA_905479565 d__Archaea|p__Thermoproteota|c__Nitrososphaeria|o__Nitrososphaerales|f__Nitrosopumilaceae|g__Nitrosopumilus|s__Nitrosopumilus sp905479565:0.00695422)0:0.00283385,(GCA_013043295 d__Archaea|p__Thermoproteota|c__Nitrososphaeria|o__Nitrososphaerales|f__Nitrosopumilaceae|g__Nitrosopumilus|s__Nitrosopumilus sp013043295:0.00259266,GCA_024644105 d__Archaea|p__Thermoproteota|c__Nitrososphaeria|o__Nitrososphaerales|f__Nitrosopumilaceae|g__Nitrosopumilus|s__Nitrosopumilus sp024644105:2.0647e-06)0:0.00245057)0:0.00067822,(GCA_024276695 d__Archaea|p__Thermoproteota|c__Nitrososphaeria|o__Nitrososphaerales|f__Nitrosopumilaceae|g__Nitrosopumilus|s__Nitrosopumilus sp024276695:0.00262028,GCA_014384555 d__Archaea|p__Thermoproteota|c__Nitrososphaeria|o__Nitrososphaerales|f__Nitrosopumilaceae|g__Nitrosopumilus|s__Nitrosopumilus sp014384555:0.00657498)1:0.0110728)0:2.5205e-06,(GCA_018657375 d__Archaea|p__Thermoproteota|c__Nitrososphaeria|o__Nitrososphaerales|f__Nitrosopumilaceae|g__Nitrosopumilus|s__Nitrosopumilus sp018657375:1.0107e-06,GCA_951812645 d__Archaea|p__Thermoproteota|c__Nitrososphaeria|o__Nitrososphaerales|f__Nitrosopumilaceae|g__Nitrosopumilus|s__Nitrosopumilus sp951812645:0.00169736)0:1.3077e-06)0:0.00170472)0:0.00341496,(((GCA_001541925 d__Archaea|p__Thermoproteota|c__Nitrososphaeria|o__Nitrososphaerales|f__Nitrosopumilaceae|g__Nitrosopumilus|s__Nitrosopumilus sp001541925:0.0140317,GCA_025698945 d__Archaea|p__Thermoproteota|c__Nitrososphaeria|o__Nitrososphaerales|f__Nitrosopumilaceae|g__Nitrosopumilus|s__Nitrosopumilus sp025698945:0.00754351)0:0.00164041,(GCA_028278985 d__Archaea|p__Thermoproteota|c__Nitrososphaeria|o__Nitrososphaerales|f__Nitrosopumilaceae|g__Nitrosopumilus|s__Nitrosopumilus sp028278985:2.8008e-06,(GCA_007571135 d__Archaea|p__Thermoproteota|c__Nitrososphaeria|o__Nitrososphaerales|f__Nitrosopumilaceae|g__Nitrosopumilus|s__Nitrosopumilus sp007571135:0.00874873,((((GCA_021296175 d__Archaea|p__Thermoproteota|c__Nitrososphaeria|o__Nitrososphaerales|f__Nitrosopumilaceae|g__Nitrosopumilus|s__Nitrosopumilus sp021296175:0.000545096,GCA_022823825 d__Archaea|p__Thermoproteota|c__Nitrososphaeria|o__Nitrososphaerales|f__Nitrosopumilaceae|g__Nitrosopumilus|s__Nitrosopumilus sp022823825:1.0107e-06)0:0.000123336,GCA_007571225 d__Archaea|p__Thermoproteota|c__Nitrososphaeria|o__Nitrososphaerales|f__Nitrosopumilaceae|g__Nitrosopumilus|s__Nitrosopumilus sp007571225:0.0363491)0:0.00187369,GCA_028820595 d__Archaea|p__Thermoproteota|c__Nitrososphaeria|o__Nitrososphaerales|f__Nitrosopumilaceae|g__Nitrosopumilus|s__Nitrosopumilus sp028820595:0.00265479)1:0.0200057,((((GCA_003724285 d__Archaea|p__Thermoproteota|c__Nitrososphaeria|o__Nitrososphaerales|f__Nitrosopumilaceae|g__Nitrosopumilus|s__Nitrosopumilus sp003724285:0.00887343,(GCA_900620265 d__Archaea|p__Thermoproteota|c__Nitrososphaeria|o__Nitrososphaerales|f__Nitrosopumilaceae|g__Nitrosopumilus|s__Nitrosopumilus sp900620265:0.0308669,GCA_003724325 d__Archaea|p__Thermoproteota|c__Nitrososphaeria|o__Nitrososphaerales|f__Nitrosopumilaceae|g__Nitrosopumilus|s__Nitrosopumilus sp003724325:0.0107962)0:0.0032823)1:0.0212026,(GCA_013911135 d__Archaea|p__Thermoproteota|c__Nitrososphaeria|o__Nitrososphaerales|f__Nitrosopumilaceae|g__Nitrosopumilus|s__Nitrosopumilus sp013911135:0.0151447,(((GCA_022562615 d__Archaea|p__Thermoproteota|c__Nitrososphaeria|o__Nitrososphaerales|f__Nitrosopumilaceae|g__JACEMX01|s__JACEMX01 sp022562615:0.0497294,GCA_013390905 d__Archaea|p__Thermoproteota|c__Nitrososphaeria|o__Nitrososphaerales|f__Nitrosopumilaceae|g__Nitrosopumilus|s__Nitrosopumilus sp013390905:0.0136121)0:0.00708403,(GCA_022564385 d__Archaea|p__Thermoproteota|c__Nitrososphaeria|o__Nitrososphaerales|f__Nitrosopumilaceae|g__Nitrosopumilus|s__Nitrosopumilus sp022564385:0.0220448,GCA_022573895 d__Archaea|p__Thermoproteota|c__Nitrososphaeria|o__Nitrososphaerales|f__Nitrosopumilaceae|g__Nitrosopumilus|s__Nitrosopumilus sp022573895:0.0182306)1:0.0178568)0:0.00899008,GCA_022565935 d__Archaea|p__Thermoproteota|c__Nitrososphaeria|o__Nitrososphaerales|f__Nitrosopumilaceae|g__Nitrosopumilus|s__Nitrosopumilus sp022565935:0.0211719)0:0.0137584)1:0.0148662)0:0.00355983,((((((((GCA_029948415 d__Archaea|p__Thermoproteota|c__Nitrososphaeria|o__Nitrososphaerales|f__Nitrosopumilaceae|g__JAJIZT01|s__JAJIZT01 sp029948415:0.0569553,GCA_958295735 d__Archaea|p__Thermoproteota|c__Nitrososphaeria|o__Nitrososphaerales|f__Nitrosopumilaceae|g__Cenarchaeum|s__Cenarchaeum sp958295735:0.0210981)0:0.0102392,GCA_000200715 d__Archaea|p__Thermoproteota|c__Nitrososphaeria|o__Nitrososphaerales|f__Nitrosopumilaceae|g__Cenarchaeum|s__Cenarchaeum symbiosum:0.042083)0:0.0138505,((GCA_001443365 d__Archaea|p__Thermoproteota|c__Nitrososphaeria|o__Nitrososphaerales|f__Nitrosopumilaceae|g__CSP1-1|s__CSP1-1 sp001443365:0.012942,((((fxsRB100003 Lejia_A_Thaumarchaeota_archaeon_CSP1_1_34_13:0,fxsRB100015 Lejia_F_Thaumarchaeota_archaeon_CSP1_12_34_36:0)1:0,fxsRB100009 Lejia_C_Thaumarchaeota_archaeon_CSP1_1_34_11:0)1:1.0107e-06,fxsRB100012 Lejia_D_Thaumarchaeota_archaeon_CSP1_1_34_6:1.0107e-06)5:2.8893e-06,fxsRB100005 Lejia_B_Thaumarchaeota_archaeon_CSP1_1_34_24:1.0107e-06)1:0.0151575)1:0.0343079,(GCA_008974855 d__Archaea|p__Thermoproteota|c__Nitrososphaeria|o__Nitrososphaerales|f__Nitrosopumilaceae|g__CSP1-1|s__CSP1-1 sp008974855:0.0170616,GCA_022573065 d__Archaea|p__Thermoproteota|c__Nitrososphaeria|o__Nitrososphaerales|f__Nitrosopumilaceae|g__CSP1-1|s__CSP1-1 sp022573065:0.0256117)1:0.0444319)0:0.01187)0:0.0065571,((GCA_003724275 d__Archaea|p__Thermoproteota|c__Nitrososphaeria|o__Nitrososphaerales|f__Nitrosopumilaceae|g__JAHRAL01|s__JAHRAL01 sp003724275:0.0035716,GCA_007570915 d__Archaea|p__Thermoproteota|c__Nitrososphaeria|o__Nitrososphaerales|f__Nitrosopumilaceae|g__JAHRAL01|s__JAHRAL01 sp007570915:0.00215696)1:0.0305688,GCA_020027325 d__Archaea|p__Thermoproteota|c__Nitrososphaeria|o__Nitrososphaerales|f__Nitrosopumilaceae|g__JAHRAL01|s__JAHRAL01 sp020027325:0.0239346)1:0.0599765)0:0.00963871,(((GCA_016276965 d__Archaea|p__Thermoproteota|c__Nitrososphaeria|o__Nitrososphaerales|f__Nitrosopumilaceae|g__CSP1-1|s__CSP1-1 sp016276965:0.0281802,(GCA_016838845 d__Archaea|p__Thermoproteota|c__Nitrososphaeria|o__Nitrososphaerales|f__Nitrosopumilaceae|g__DRGT01|s__DRGT01 sp016838845:0.0146406,GCA_022574415 d__Archaea|p__Thermoproteota|c__Nitrososphaeria|o__Nitrososphaerales|f__Nitrosopumilaceae|g__DRGT01|s__DRGT01 sp022574415:0.00774948)0:0.0125894)1:0.0274117,GCA_016838795 d__Archaea|p__Thermoproteota|c__Nitrososphaeria|o__Nitrososphaerales|f__Nitrosopumilaceae|g__DRGT01|s__DRGT01 sp016838795:0.0243688)0:0.0134589,GCA_022564515 d__Archaea|p__Thermoproteota|c__Nitrososphaeria|o__Nitrososphaerales|f__Nitrosopumilaceae|g__DRGT01|s__DRGT01 sp022564515:0.0423914)1:0.0386582)0:0.00621389,((GCA_003352285 d__Archaea|p__Thermoproteota|c__Nitrososphaeria|o__Nitrososphaerales|f__Nitrosopumilaceae|g__PXYB01|s__PXYB01 sp003352285:0.00409839,GCA_014078545 d__Archaea|p__Thermoproteota|c__Nitrososphaeria|o__Nitrososphaerales|f__Nitrosopumilaceae|g__PXYB01|s__PXYB01 sp014078545:0.00878946)1:2.2134e-06,GCA_003702545 d__Archaea|p__Thermoproteota|c__Nitrososphaeria|o__Nitrososphaerales|f__Nitrosopumilaceae|g__Nitrosopumilus|s__Nitrosopumilus sp003702545:2.467e-06)0:0.0199481)0:0.00260649,((((((GCA_902608175 d__Archaea|p__Thermoproteota|c__Nitrososphaeria|o__Nitrososphaerales|f__Nitrosopumilaceae|g__Nitrosopelagicus|s__Nitrosopelagicus sp902608175:0.0379412,(GCA_001627235 d__Archaea|p__Thermoproteota|c__Nitrososphaeria|o__Nitrososphaerales|f__Nitrosopumilaceae|g__Nitrosopelagicus|s__Nitrosopelagicus sp001627235:0.00181181,((GCA_000812185 d__Archaea|p__Thermoproteota|c__Nitrososphaeria|o__Nitrososphaerales|f__Nitrosopumilaceae|g__Nitrosopelagicus|s__Nitrosopelagicus brevis:1.0107e-06,GCA_937896695 d__Archaea|p__Thermoproteota|c__Nitrososphaeria|o__Nitrososphaerales|f__Nitrosopumilaceae|g__Nitrosopelagicus|s__Nitrosopelagicus sp937896695:1.0107e-06)9:2.2615e-06,((((GCA_018647405 d__Archaea|p__Thermoproteota|c__Nitrososphaeria|o__Nitrososphaerales|f__Nitrosopumilaceae|g__Nitrosopelagicus|s__Nitrosopelagicus sp018647405:0.00167434,(((GCA_028343435 d__Archaea|p__Thermoproteota|c__Nitrososphaeria|o__Nitrososphaerales|f__Nitrosopumilaceae|g__Nitrosopelagicus|s__Nitrosopelagicus sp028343435:0,GCA_028345965 d__Archaea|p__Thermoproteota|c__Nitrososphaeria|o__Nitrososphaerales|f__Nitrosopumilaceae|g__Nitrosopelagicus|s__Nitrosopelagicus sp028345965:0)1:0,GCA_028345195 d__Archaea|p__Thermoproteota|c__Nitrososphaeria|o__Nitrososphaerales|f__Nitrosopumilaceae|g__Nitrosopelagicus|s__Nitrosopelagicus sp028345195:0)1:1.0107e-06,GCA_028345095 d__Archaea|p__Thermoproteota|c__Nitrososphaeria|o__Nitrososphaerales|f__Nitrosopumilaceae|g__Nitrosopelagicus|s__Nitrosopelagicus sp028345095:1.0107e-06)4:1.0107e-06)0:2.3819e-06,GCA_027619455 d__Archaea|p__Thermoproteota|c__Nitrososphaeria|o__Nitrososphaerales|f__Nitrosopumilaceae|g__Nitrosopelagicus|s__Nitrosopelagicus sp001510295:0.0118332)0:0.0033832,((GCA_028242535 d__Archaea|p__Thermoproteota|c__Nitrososphaeria|o__Nitrososphaerales|f__Nitrosopumilaceae|g__Nitrosopelagicus|s__Nitrosopelagicus sp028242535:0.00503772,GCA_902512865 d__Archaea|p__Thermoproteota|c__Nitrososphaeria|o__Nitrososphaerales|f__Nitrosopumilaceae|g__Nitrosopelagicus|s__Nitrosopelagicus sp902512865:2.6718e-06)0:0.00336104,GCA_028344155 d__Archaea|p__Thermoproteota|c__Nitrososphaeria|o__Nitrososphaerales|f__Nitrosopumilaceae|g__Nitrosopelagicus|s__Nitrosopelagicus sp028344155:1.0107e-06)4:2.0903e-06)0:1.1355e-06,GCA_902511735 d__Archaea|p__Thermoproteota|c__Nitrososphaeria|o__Nitrososphaerales|f__Nitrosopumilaceae|g__Nitrosopelagicus|s__Nitrosopelagicus sp902511735:0.00465054)0:0.00169423)0:0.00667813)0:0.0152623)0:0.0157721,(GCA_022450565 d__Archaea|p__Thermoproteota|c__Nitrososphaeria|o__Nitrososphaerales|f__Nitrosopumilaceae|g__Nitrosopelagicus|s__Nitrosopelagicus sp022450565:2.0239e-06,GCA_028345295 d__Archaea|p__Thermoproteota|c__Nitrososphaeria|o__Nitrososphaerales|f__Nitrosopumilaceae|g__Nitrosopelagicus|s__Nitrosopelagicus sp028345295:0.00505631)1:0.0276603)1:0.0311286,(((GCA_030697975 d__Archaea|p__Thermoproteota|c__Nitrososphaeria|o__Nitrososphaerales|f__Nitrosopumilaceae|g__VHBM01|s__VHBM01 sp030697975:0.0161638,GCA_016176745 d__Archaea|p__Thermoproteota|c__Nitrososphaeria|o__Nitrososphaerales|f__Nitrosopumilaceae|g__VHBM01|s__VHBM01 sp016176745:2.6165e-06)0:0.00527431,GCA_016871975 d__Archaea|p__Thermoproteota|c__Nitrososphaeria|o__Nitrososphaerales|f__Nitrosopumilaceae|g__VHBM01|s__VHBM01 sp016871975:0.0052078)0:2.8721e-06,fxsRB100006 Lejia_B_unclassified_Thaumarchaeota2_36_11:0.00881211)1:0.0225084)0:0.0112201,(GCA_011523285 d__Archaea|p__Thermoproteota|c__Nitrososphaeria|o__Nitrososphaerales|f__Nitrosopumilaceae|g__WTHC01|s__WTHC01 sp011523285:2.8027e-06,(GCA_020027255 d__Archaea|p__Thermoproteota|c__Nitrososphaeria|o__Nitrososphaerales|f__Nitrosopumilaceae|g__WTHC01|s__WTHC01 sp020027255:0.00186766,GCA_026708305 d__Archaea|p__Thermoproteota|c__Nitrososphaeria|o__Nitrososphaerales|f__Nitrosopumilaceae|g__WTHC01|s__WTHC01 sp026708305:0.0270008)0:0.00324482)1:0.0623715)0:0.013793,(((((((GCA_900299125 d__Archaea|p__Thermoproteota|c__Nitrososphaeria|o__Nitrososphaerales|f__Nitrosopumilaceae|g__Nitrosotenuis|s__Nitrosotenuis sp900299125:0.0139284,(GCA_002499525 d__Archaea|p__Thermoproteota|c__Nitrososphaeria|o__Nitrososphaerales|f__Nitrosopumilaceae|g__Nitrosotenuis|s__Nitrosotenuis sp002499525:0.0186105,GCA_016872015 d__Archaea|p__Thermoproteota|c__Nitrososphaeria|o__Nitrososphaerales|f__Nitrosopumilaceae|g__Nitrosotenuis|s__Nitrosotenuis sp016872015:0.0259393)0:0.00438064)0:0.00359753,GCA_010028495 d__Archaea|p__Thermoproteota|c__Nitrososphaeria|o__Nitrososphaerales|f__Nitrosopumilaceae|g__Nitrosotenuis|s__Nitrosotenuis sp010028495:0.0078296)0:0.00742735,GCA_002787055 d__Archaea|p__Thermoproteota|c__Nitrososphaeria|o__Nitrososphaerales|f__Nitrosopumilaceae|g__Nitrosotenuis|s__Nitrosotenuis aquarius:0.00167627)0:0.00220672,GCA_016872055 d__Archaea|p__Thermoproteota|c__Nitrososphaeria|o__Nitrososphaerales|f__Nitrosopumilaceae|g__Nitrosotenuis|s__Nitrosotenuis sp016872055:0.00797805)0:0.00883113,GCA_000955905 d__Archaea|p__Thermoproteota|c__Nitrososphaeria|o__Nitrososphaerales|f__Nitrosopumilaceae|g__Nitrosotenuis|s__Nitrosotenuis cloacae:0.00673104)0:0.01114,((GCA_000723185 d__Archaea|p__Thermoproteota|c__Nitrososphaeria|o__Nitrososphaerales|f__Nitrosopumilaceae|g__Nitrosotenuis|s__Nitrosotenuis uzonensis:0.00913555,GCA_026768455 d__Archaea|p__Thermoproteota|c__Nitrososphaeria|o__Nitrososphaerales|f__Nitrosopumilaceae|g__Nitrosotenuis|s__Nitrosotenuis cloacae_A:0.00808236)1:0.00912678,(((GCA_013407275 d__Archaea|p__Thermoproteota|c__Nitrososphaeria|o__Nitrososphaerales|f__Nitrosopumilaceae|g__Nitrosotenuis|s__Nitrosotenuis sp013407275:1.0107e-06,GCA_030518575 d__Archaea|p__Thermoproteota|c__Nitrososphaeria|o__Nitrososphaerales|f__Nitrosopumilaceae|g__Nitrosotenuis|s__Nitrosotenuis chungbukensis:0.00335433)0:0.00285654,GCA_023252015 d__Archaea|p__Thermoproteota|c__Nitrososphaeria|o__Nitrososphaerales|f__Nitrosopumilaceae|g__Nitrosotenuis|s__Nitrosotenuis sp023252015:0.0111104)0:0.00215856,(GCA_016215465 d__Archaea|p__Thermoproteota|c__Nitrososphaeria|o__Nitrososphaerales|f__Nitrosopumilaceae|g__Nitrosotenuis|s__Nitrosotenuis sp016215465:0.00316506,GCA_016844685 d__Archaea|p__Thermoproteota|c__Nitrososphaeria|o__Nitrososphaerales|f__Nitrosopumilaceae|g__Nitrosotenuis|s__Nitrosotenuis sp016844685:0.0215028)1:0.0206301)0:0.0077999)0:0.0113934)0:0.0122706,GCA_005240025 d__Archaea|p__Thermoproteota|c__Nitrososphaeria|o__Nitrososphaerales|f__Nitrosopumilaceae|g__Nitrosotenuis|s__Nitrosotenuis sp005240025:0.0468144)1:0.017481)0:0.00703573,(((((((((GCA_001917995 d__Archaea|p__Thermoproteota|c__Nitrososphaeria|o__Nitrososphaerales|f__Nitrosopumilaceae|g__Nitrosotalea|s__Nitrosotalea sp001917995:0.00640555,(GCA_005877205 d__Archaea|p__Thermoproteota|c__Nitrososphaeria|o__Nitrososphaerales|f__Nitrosopumilaceae|g__Nitrosotalea|s__Nitrosotalea sp005877205:0.00892913,GCA_001920395 d__Archaea|p__Thermoproteota|c__Nitrososphaeria|o__Nitrososphaerales|f__Nitrosopumilaceae|g__Nitrosotalea|s__Nitrosotalea sp001920395:0.00582653)0:0.0109379)0:0.00833172,((((((GCA_011319465 d__Archaea|p__Thermoproteota|c__Nitrososphaeria|o__Nitrososphaerales|f__Nitrosopumilaceae|g__Nitrosotalea|s__Nitrosotalea sp011319465:2.5543e-06,GCA_021323705 d__Archaea|p__Thermoproteota|c__Nitrososphaeria|o__Nitrososphaerales|f__Nitrosopumilaceae|g__Nitrosotalea|s__Nitrosotalea sp021323705:0.0136182)0:0.00444369,GCA_030041535 d__Archaea|p__Thermoproteota|c__Nitrososphaeria|o__Nitrososphaerales|f__Nitrosopumilaceae|g__Nitrosotalea|s__Nitrosotalea sp030041535:2.3013e-06)0:0.00253056,(GCA_027315065 d__Archaea|p__Thermoproteota|c__Nitrososphaeria|o__Nitrososphaerales|f__Nitrosopumilaceae|g__Nitrosotalea|s__Nitrosotalea sp027315065:0.0170535,(((GCA_021325615 d__Archaea|p__Thermoproteota|c__Nitrososphaeria|o__Nitrososphaerales|f__Nitrosopumilaceae|g__Nitrosotalea|s__Nitrosotalea sp021325615:0.0120589,GCA_028867735 d__Archaea|p__Thermoproteota|c__Nitrososphaeria|o__Nitrososphaerales|f__Nitrosopumilaceae|g__Nitrosotalea|s__Nitrosotalea sp028867735:0.508974)0:0.0801118,GCA_028866895 d__Archaea|p__Thermoproteota|c__Nitrososphaeria|o__Nitrososphaerales|f__Nitrosopumilaceae|g__Nitrosotalea|s__Nitrosotalea sp028866895:0.0368612)0:0.0248391,GCA_030038445 d__Archaea|p__Thermoproteota|c__Nitrososphaeria|o__Nitrososphaerales|f__Nitrosopumilaceae|g__Nitrosotalea|s__Nitrosotalea sp030038445:0.00188115)0:0.00322107)1:0.0154904)0:0.00834016,GCA_028867595 d__Archaea|p__Thermoproteota|c__Nitrososphaeria|o__Nitrososphaerales|f__Nitrosopumilaceae|g__Nitrosotalea|s__Nitrosotalea sp028867595:0.00357274)0:0.0102083,GCA_028867755 d__Archaea|p__Thermoproteota|c__Nitrososphaeria|o__Nitrososphaerales|f__Nitrosopumilaceae|g__Nitrosotalea|s__Nitrosotalea sp028867755:0.00185563)1:0.0231356,((((((GCA_007280465 d__Archaea|p__Thermoproteota|c__Nitrososphaeria|o__Nitrososphaerales|f__Nitrosopumilaceae|g__Nitrosotalea|s__Nitrosotalea sp007280465:0.0154435,(GCA_025350175 d__Archaea|p__Thermoproteota|c__Nitrososphaeria|o__Nitrososphaerales|f__Nitrosopumilaceae|g__Nitrosotalea|s__Nitrosotalea sp025350175:0.00492097,GCA_031296345 d__Archaea|p__Thermoproteota|c__Nitrososphaeria|o__Nitrososphaerales|f__Nitrosopumilaceae|g__Nitrosotalea|s__Nitrosotalea sp031296345:2.4914e-06)0:0.00558446)0:0.00763452,(GCA_900167955 d__Archaea|p__Thermoproteota|c__Nitrososphaeria|o__Nitrososphaerales|f__Nitrosopumilaceae|g__Nitrosotalea|s__Nitrosotalea bavarica:0.00251341,GCA_029850515 d__Archaea|p__Thermoproteota|c__Nitrososphaeria|o__Nitrososphaerales|f__Nitrosopumilaceae|g__Nitrosotalea|s__Nitrosotalea sp029850515:0.00439044)0:0.00600103)0:0.0100641,GCA_028867675 d__Archaea|p__Thermoproteota|c__Nitrososphaeria|o__Nitrososphaerales|f__Nitrosopumilaceae|g__Nitrosotalea|s__Nitrosotalea sp028867675:0.00218883)0:0.0028689,GCA_013288545 d__Archaea|p__Thermoproteota|c__Nitrososphaeria|o__Nitrososphaerales|f__Nitrosopumilaceae|g__Nitrosotalea|s__Nitrosotalea sp013288545:0.00317661)0:0.00341648,((((GCA_011319475 d__Archaea|p__Thermoproteota|c__Nitrososphaeria|o__Nitrososphaerales|f__Nitrosopumilaceae|g__Nitrosotalea|s__Nitrosotalea sp011319475:0.00170228,(GCA_022545805 d__Archaea|p__Thermoproteota|c__Nitrososphaeria|o__Nitrososphaerales|f__Nitrosopumilaceae|g__Nitrosotalea|s__Nitrosotalea sp022545805:2.0358e-06,GCA_946478655 d__Archaea|p__Thermoproteota|c__Nitrososphaeria|o__Nitrososphaerales|f__Nitrosopumilaceae|g__Nitrosotalea|s__Nitrosotalea sp946478655:0.00164877)0:0.00159594)0:0.00929138,GCA_028580875 d__Archaea|p__Thermoproteota|c__Nitrososphaeria|o__Nitrososphaerales|f__Nitrosopumilaceae|g__Nitrosotalea|s__Nitrosotalea sp028580875:2.3423e-06)0:2.0689e-06,GCA_900177045 d__Archaea|p__Thermoproteota|c__Nitrososphaeria|o__Nitrososphaerales|f__Nitrosopumilaceae|g__Nitrosotalea|s__Nitrosotalea okcheonensis:0.0124665)0:0.00473269,GCA_900065925 d__Archaea|p__Thermoproteota|c__Nitrososphaeria|o__Nitrososphaerales|f__Nitrosopumilaceae|g__Nitrosotalea|s__Nitrosotalea devanaterra:0.00274546)0:0.00231326)0:0.00680419,(GCA_028867235 d__Archaea|p__Thermoproteota|c__Nitrososphaeria|o__Nitrososphaerales|f__Nitrosopumilaceae|g__Nitrosotalea|s__Nitrosotalea sp028867235:0.0016796,(GCA_900143675 d__Archaea|p__Thermoproteota|c__Nitrososphaeria|o__Nitrososphaerales|f__Nitrosopumilaceae|g__Nitrosotalea|s__Nitrosotalea sinensis:0.00163788,GCA_028867615 d__Archaea|p__Thermoproteota|c__Nitrososphaeria|o__Nitrososphaerales|f__Nitrosopumilaceae|g__Nitrosotalea|s__Nitrosotalea sp028867615:1.0107e-06)0:1.2743e-06)0:0.0068853)0:0.0123861)0:0.0123149)0:0.00683774,GCA_021325595 d__Archaea|p__Thermoproteota|c__Nitrososphaeria|o__Nitrososphaerales|f__Nitrosopumilaceae|g__Nitrosotalea|s__Nitrosotalea sp021325595:0.0233592)1:0.0361638,(GCA_007280335 d__Archaea|p__Thermoproteota|c__Nitrososphaeria|o__Nitrososphaerales|f__Nitrosopumilaceae|g__TA-20|s__TA-20 sp007280335:0.0154084,(GCA_013287585 d__Archaea|p__Thermoproteota|c__Nitrososphaeria|o__Nitrososphaerales|f__Nitrosopumilaceae|g__TA-20|s__TA-20 sp013287585:0.00381996,GCA_016201435 d__Archaea|p__Thermoproteota|c__Nitrososphaeria|o__Nitrososphaerales|f__Nitrosopumilaceae|g__TA-20|s__TA-20 sp016201435:0.00981384)0:0.00332081)0:0.00652)0:0.0114036,GCA_005877305 d__Archaea|p__Thermoproteota|c__Nitrososphaeria|o__Nitrososphaerales|f__Nitrosopumilaceae|g__TA-20|s__TA-20 sp005877305:0.0125811)1:0.0731027,GCA_016200035 d__Archaea|p__Thermoproteota|c__Nitrososphaeria|o__Nitrososphaerales|f__Nitrosopumilaceae|g__JACQFM01|s__JACQFM01 sp016200035:0.0325495)1:0.0258099,((fxsRB100001 Lejia_A_Candidatus_Nitrosotalea_38_14:0.00330338,(((fxsRB100004 Lejia_B_Candidatus_Nitrosotalea_38_73:1.0107e-06,fxsRB100013 Lejia_F_Candidatus_Nitrosotalea_38_326:1.0107e-06)6:2.4853e-06,fxsRB100011 Lejia_D_Candidatus_Nitrosotalea_38_14:1.0107e-06)0:2.5223e-06,fxsRB100007 Lejia_C_Candidatus_Nitrosotalea_38_21:2.625e-06)6:0.00355747)1:0.0334545,(GCA_013330055 d__Archaea|p__Thermoproteota|c__Nitrososphaeria|o__Nitrososphaerales|f__Nitrosopumilaceae|g__UBA8516|s__UBA8516 sp8516u:0.00785922,(GCA_023251295 d__Archaea|p__Thermoproteota|c__Nitrososphaeria|o__Nitrososphaerales|f__Nitrosopumilaceae|g__UBA8516|s__UBA8516 sp023251295:0.00595531,GCA_023251795 d__Archaea|p__Thermoproteota|c__Nitrososphaeria|o__Nitrososphaerales|f__Nitrosopumilaceae|g__UBA8516|s__UBA8516 sp023251795:0.0179984)0:0.00717805)1:0.0434139)0:0.00689206)0:0.0311585,((((((((((((GCA_000303155 d__Archaea|p__Thermoproteota|c__Nitrososphaeria|o__Nitrososphaerales|f__Nitrososphaeraceae|g__Nitrososphaera|s__Nitrososphaera gargensis:0.0106083,GCA_021325075 d__Archaea|p__Thermoproteota|c__Nitrososphaeria|o__Nitrososphaerales|f__Nitrososphaeraceae|g__Nitrososphaera|s__Nitrososphaera sp021325075:0.0261646)0:0.0114649,GCA_023250885 d__Archaea|p__Thermoproteota|c__Nitrososphaeria|o__Nitrososphaerales|f__Nitrososphaeraceae|g__Nitrososphaera|s__Nitrososphaera sp023250885:0.030046)0:0.00958011,GCA_002501845 d__Archaea|p__Thermoproteota|c__Nitrososphaeria|o__Nitrososphaerales|f__Nitrososphaeraceae|g__Nitrososphaera|s__Nitrososphaera sp002501845:0.0346061)0:0.00902446,GCA_025450475 d__Archaea|p__Thermoproteota|c__Nitrososphaeria|o__Nitrososphaerales|f__Nitrososphaeraceae|g__Nitrososphaera|s__Nitrososphaera sp025450475:0.0144794)0:0.0113063,((GCA_025449675 d__Archaea|p__Thermoproteota|c__Nitrososphaeria|o__Nitrososphaerales|f__Nitrososphaeraceae|g__Nitrososphaera|s__Nitrososphaera sp025449675:0.0143781,GCA_002494895 d__Archaea|p__Thermoproteota|c__Nitrososphaeria|o__Nitrososphaerales|f__Nitrososphaeraceae|g__Nitrososphaera|s__Nitrososphaera sp002494895:2.7567e-06)0:0.00350153,GCA_022545875 d__Archaea|p__Thermoproteota|c__Nitrososphaeria|o__Nitrososphaerales|f__Nitrososphaeraceae|g__Nitrososphaera|s__Nitrososphaera sp022545875:2.6254e-06)0:0.0110084)0:0.0115383,(((GCA_030861405 d__Archaea|p__Thermoproteota|c__Nitrososphaeria|o__Nitrososphaerales|f__Nitrososphaeraceae|g__Nitrososphaera|s__Nitrososphaera sp030861405:0.054161,((GCA_025922735 d__Archaea|p__Thermoproteota|c__Nitrososphaeria|o__Nitrososphaerales|f__Nitrososphaeraceae|g__Nitrososphaera|s__Nitrososphaera sp025922735:0.0147769,(GCA_030776915 d__Archaea|p__Thermoproteota|c__Nitrososphaeria|o__Nitrososphaerales|f__Nitrososphaeraceae|g__Nitrososphaera|s__Nitrososphaera sp030776915:0.0411732,((GCA_025929855 d__Archaea|p__Thermoproteota|c__Nitrososphaeria|o__Nitrososphaerales|f__Nitrososphaeraceae|g__Nitrososphaera|s__Nitrososphaera sp025929855:0.0115786,GCA_030861865 d__Archaea|p__Thermoproteota|c__Nitrososphaeria|o__Nitrososphaerales|f__Nitrososphaeraceae|g__Nitrososphaera|s__Nitrososphaera sp030861865:0.010426)3:0.000117746,GCA_025924355 d__Archaea|p__Thermoproteota|c__Nitrososphaeria|o__Nitrososphaerales|f__Nitrososphaeraceae|g__Nitrososphaera|s__Nitrososphaera sp025924355:0.010077)0:2.2215e-06)0:0.00871159)0:0.0200357,GCA_030861545 d__Archaea|p__Thermoproteota|c__Nitrososphaeria|o__Nitrososphaerales|f__Nitrososphaeraceae|g__Nitrososphaera|s__Nitrososphaera sp030861545:0.0200746)0:0.014914)0:0.0122515,GCA_946480575 d__Archaea|p__Thermoproteota|c__Nitrososphaeria|o__Nitrososphaerales|f__Nitrososphaeraceae|g__Nitrososphaera|s__Nitrososphaera sp946480575:0.0631129)0:0.0149798,((((GCA_000698785 d__Archaea|p__Thermoproteota|c__Nitrososphaeria|o__Nitrososphaerales|f__Nitrososphaeraceae|g__Nitrososphaera|s__Nitrososphaera viennensis:0.0107987,GCA_000730285 d__Archaea|p__Thermoproteota|c__Nitrososphaeria|o__Nitrososphaerales|f__Nitrososphaeraceae|g__Nitrososphaera|s__Nitrososphaera evergladensis:0.00543931)0:0.00564509,GCA_946478925 d__Archaea|p__Thermoproteota|c__Nitrososphaeria|o__Nitrososphaerales|f__Nitrososphaeraceae|g__Nitrososphaera|s__Nitrososphaera sp946478925:0.0304841)0:0.0156789,GCA_013388945 d__Archaea|p__Thermoproteota|c__Nitrososphaeria|o__Nitrososphaerales|f__Nitrososphaeraceae|g__Nitrososphaera|s__Nitrososphaera sp013388945:0.0206203)0:0.0180032,GCA_029263715 d__Archaea|p__Thermoproteota|c__Nitrososphaeria|o__Nitrososphaerales|f__Nitrososphaeraceae|g__Nitrososphaera|s__Nitrososphaera sp029263715:0.0302058)1:0.0214898)0:0.00656054)1:0.0493306,GCA_021325295 d__Archaea|p__Thermoproteota|c__Nitrososphaeria|o__Nitrososphaerales|f__Nitrososphaeraceae|g__JAJPHM01|s__JAJPHM01 sp021325295:0.037811)0:0.0190248,(((((((GCA_005877075 d__Archaea|p__Thermoproteota|c__Nitrososphaeria|o__Nitrososphaerales|f__Nitrososphaeraceae|g__TA-21|s__TA-21 sp005877075:2.9763e-06,GCA_030774295 d__Archaea|p__Thermoproteota|c__Nitrososphaeria|o__Nitrososphaerales|f__Nitrososphaeraceae|g__TA-21|s__TA-21 sp030774295:0.0101163)0:0.00851421,GCA_023251115 d__Archaea|p__Thermoproteota|c__Nitrososphaeria|o__Nitrososphaerales|f__Nitrososphaeraceae|g__TA-21|s__TA-21 sp023251115:0.00810728)0:0.00784377,GCA_014523495 d__Archaea|p__Thermoproteota|c__Nitrososphaeria|o__Nitrososphaerales|f__Nitrososphaeraceae|g__TA-21|s__TA-21 sp014523495:0.0242659)0:0.00550051,((((GCA_014381105 d__Archaea|p__Thermoproteota|c__Nitrososphaeria|o__Nitrososphaerales|f__Nitrososphaeraceae|g__TA-21|s__TA-21 sp014381105:2.6915e-06,GCA_014523595 d__Archaea|p__Thermoproteota|c__Nitrososphaeria|o__Nitrososphaerales|f__Nitrososphaeraceae|g__TA-21|s__TA-21 sp014523595:0.00699781)0:0.00833113,GCA_025937665 d__Archaea|p__Thermoproteota|c__Nitrososphaeria|o__Nitrososphaerales|f__Nitrososphaeraceae|g__TA-21|s__TA-21 sp025937665:0.00164485)0:0.00337858,GCA_025923455 d__Archaea|p__Thermoproteota|c__Nitrososphaeria|o__Nitrososphaerales|f__Nitrososphaeraceae|g__TA-21|s__TA-21 sp025923455:0.0106743)0:0.00335989,GCA_029237505 d__Archaea|p__Thermoproteota|c__Nitrososphaeria|o__Nitrososphaerales|f__Nitrososphaeraceae|g__TA-21|s__TA-21 sp029237505:2.5502e-06)0:0.0036934)0:0.00646785,(GCA_021324715 d__Archaea|p__Thermoproteota|c__Nitrososphaeria|o__Nitrososphaerales|f__Nitrososphaeraceae|g__TA-21|s__TA-21 sp021324715:0.0228473,(GCA_005877345 d__Archaea|p__Thermoproteota|c__Nitrososphaeria|o__Nitrososphaerales|f__Nitrososphaeraceae|g__TA-21|s__TA-21 sp005877345:0.00668028,GCA_014523525 d__Archaea|p__Thermoproteota|c__Nitrososphaeria|o__Nitrososphaerales|f__Nitrososphaeraceae|g__TA-21|s__TA-21 sp014523525:0.00172469)1:0.0261186)0:0.0102473)1:0.0484347,GCA_022545895 d__Archaea|p__Thermoproteota|c__Nitrososphaeria|o__Nitrososphaerales|f__Nitrososphaeraceae|g__TA-21|s__TA-21 sp022545895:0.042606)0:0.00771087,(GCA_030913755 d__Archaea|p__Thermoproteota|c__Nitrososphaeria|o__Nitrososphaerales|f__Nitrososphaeraceae|g__TA-21|s__TA-21 sp030913755:2.9261e-06,GCA_013114725 d__Archaea|p__Thermoproteota|c__Nitrososphaeria|o__Nitrososphaerales|f__Nitrososphaeraceae|g__QCWD01|s__QCWD01 sp013114725:0.0563129)0:0.0126978)0:0.00831262)0:0.0104195,(((((GCA_025449515 d__Archaea|p__Thermoproteota|c__Nitrososphaeria|o__Nitrososphaerales|f__Nitrososphaeraceae|g__JARBAU01|s__JARBAU01 sp025449515:0.0173823,GCA_029237525 d__Archaea|p__Thermoproteota|c__Nitrososphaeria|o__Nitrososphaerales|f__Nitrososphaeraceae|g__JARBAU01|s__JARBAU01 sp029237525:0.0171174)0:0.0175263,GCA_019246625 d__Archaea|p__Thermoproteota|c__Nitrososphaeria|o__Nitrososphaerales|f__Nitrososphaeraceae|g__JAFAQB01|s__JAFAQB01 sp019246625:0.174254)1:0.0603793,(((GCA_003176995 d__Archaea|p__Thermoproteota|c__Nitrososphaeria|o__Nitrososphaerales|f__Nitrososphaeraceae|g__Nitrosopolaris|s__Nitrosopolaris wilkesensis:0.00160507,(GCA_009665115 d__Archaea|p__Thermoproteota|c__Nitrososphaeria|o__Nitrososphaerales|f__Nitrososphaeraceae|g__Nitrosopolaris|s__Nitrosopolaris sp009665115:2.6079e-06,GCA_002501855 d__Archaea|p__Thermoproteota|c__Nitrososphaeria|o__Nitrososphaerales|f__Nitrososphaeraceae|g__Nitrosopolaris|s__Nitrosopolaris nunavutensis:0.00544868)0:0.00241102)0:0.00452286,(GCA_009898475 d__Archaea|p__Thermoproteota|c__Nitrososphaeria|o__Nitrososphaerales|f__Nitrososphaeraceae|g__Nitrosopolaris|s__Nitrosopolaris sp009898475:0.00586567,GCA_025935105 d__Archaea|p__Thermoproteota|c__Nitrososphaeria|o__Nitrososphaerales|f__Nitrososphaeraceae|g__Nitrosopolaris|s__Nitrosopolaris sp025935105:0.0158229)1:0.0360185)0:0.00626359,GCA_933226995 d__Archaea|p__Thermoproteota|c__Nitrososphaeria|o__Nitrososphaerales|f__Nitrososphaeraceae|g__Nitrosopolaris|s__Nitrosopolaris rasttigaisensis:1.9721e-06)1:0.0562113)0:0.0124252,GCA_025936955 d__Archaea|p__Thermoproteota|c__Nitrososphaeria|o__Nitrososphaerales|f__Nitrososphaeraceae|g__JAICSL01|s__JAICSL01 sp025936955:0.0591082)0:0.0130442,((GCA_009377575 d__Archaea|p__Thermoproteota|c__Nitrososphaeria|o__Nitrososphaerales|f__Nitrososphaeraceae|g__TH5896|s__TH5896 sp009377575:0.0125666,GCA_014523695 d__Archaea|p__Thermoproteota|c__Nitrososphaeria|o__Nitrososphaerales|f__Nitrososphaeraceae|g__TH5896|s__TH5896 sp014523695:0.00228431)0:0.00523133,((GCA_014523625 d__Archaea|p__Thermoproteota|c__Nitrososphaeria|o__Nitrososphaerales|f__Nitrososphaeraceae|g__TH5896|s__TH5896 sp014523625:0.00418304,GCA_014523665 d__Archaea|p__Thermoproteota|c__Nitrososphaeria|o__Nitrososphaerales|f__Nitrososphaeraceae|g__TH5896|s__TH5896 sp014523665:0.0040769)0:0.00205034,GCA_029237515 d__Archaea|p__Thermoproteota|c__Nitrososphaeria|o__Nitrososphaerales|f__Nitrososphaeraceae|g__TH5896|s__TH5896 sp029237515:2.4426e-06)0:0.00729836)1:0.0601748)0:0.0117334)0:0.0150664,((((GCA_000802205 d__Archaea|p__Thermoproteota|c__Nitrososphaeria|o__Nitrososphaerales|f__Nitrososphaeraceae|g__Nitrosocosmicus|s__Nitrosocosmicus oleophilus:1.0107e-06,GCA_029194465 d__Archaea|p__Thermoproteota|c__Nitrososphaeria|o__Nitrososphaerales|f__Nitrososphaeraceae|g__Nitrosocosmicus|s__Nitrosocosmicus sp029194465:1.0107e-06)0:0.0039873,(((((GCA_001870125 d__Archaea|p__Thermoproteota|c__Nitrososphaeria|o__Nitrososphaerales|f__Nitrososphaeraceae|g__Nitrosocosmicus|s__Nitrosocosmicus hydrocola:1.0107e-06,GCA_013114705 d__Archaea|p__Thermoproteota|c__Nitrososphaeria|o__Nitrososphaerales|f__Nitrososphaeraceae|g__Nitrosocosmicus|s__Nitrosocosmicus sp013114705:1.0107e-06)0:0.00405069,GCA_900696045 d__Archaea|p__Thermoproteota|c__Nitrososphaeria|o__Nitrososphaerales|f__Nitrososphaeraceae|g__Nitrosocosmicus|s__Nitrosocosmicus franklandus_A:0.0083112)0:0.00406842,GCA_008389435 d__Archaea|p__Thermoproteota|c__Nitrososphaeria|o__Nitrososphaerales|f__Nitrososphaeraceae|g__Nitrosocosmicus|s__Nitrosocosmicus sp008389435:0.00599503)4:2.1029e-06,((((GCA_013821245 d__Archaea|p__Thermoproteota|c__Nitrososphaeria|o__Nitrososphaerales|f__Nitrososphaeraceae|g__Nitrosocosmicus|s__Nitrosocosmicus sp013821245:2.2548e-06,GCA_016782225 d__Archaea|p__Thermoproteota|c__Nitrososphaeria|o__Nitrososphaerales|f__Nitrososphaeraceae|g__Nitrosocosmicus|s__Nitrosocosmicus sp016782225:0.0039871)0:2.0722e-06,GCA_016782315 d__Archaea|p__Thermoproteota|c__Nitrososphaeria|o__Nitrososphaerales|f__Nitrososphaeraceae|g__Nitrosocosmicus|s__Nitrosocosmicus sp016782315:1.0107e-06)1:0.0302461,GCA_025934495 d__Archaea|p__Thermoproteota|c__Nitrososphaeria|o__Nitrososphaerales|f__Nitrososphaeraceae|g__Nitrosocosmicus|s__Nitrosocosmicus sp025934495:0.0878753)0:0.0180672,GCA_030452275 d__Archaea|p__Thermoproteota|c__Nitrososphaeria|o__Nitrososphaerales|f__Nitrososphaeraceae|g__Nitrosocosmicus|s__Nitrosocosmicus sp030452275:0.0315434)0:0.00764033)0:0.00403473,(GCA_031177355 d__Archaea|p__Thermoproteota|c__Nitrososphaeria|o__Nitrososphaerales|f__Nitrososphaeraceae|g__Nitrosocosmicus|s__Nitrosocosmicus sp031177355:0.00631632,(GCA_007826885 d__Archaea|p__Thermoproteota|c__Nitrososphaeria|o__Nitrososphaerales|f__Nitrososphaeraceae|g__Nitrosocosmicus|s__Nitrosocosmicus arcticus:2.0893e-06,GCA_013694585 d__Archaea|p__Thermoproteota|c__Nitrososphaeria|o__Nitrososphaerales|f__Nitrososphaeraceae|g__Nitrosocosmicus|s__Nitrosocosmicus sp013694585:0.00613081)0:0.00529244)0:2.2198e-06)0:0.00364843)0:0.00185271,GCA_009379865 d__Archaea|p__Thermoproteota|c__Nitrososphaeria|o__Nitrososphaerales|f__Nitrososphaeraceae|g__Nitrosocosmicus|s__Nitrosocosmicus sp009379865:0.0041299)1:0.0827654,((GCA_014523515 d__Archaea|p__Thermoproteota|c__Nitrososphaeria|o__Nitrososphaerales|f__Nitrososphaeraceae|g__TH1177|s__TH1177 sp014523515:0.0172651,(GCA_025922715 d__Archaea|p__Thermoproteota|c__Nitrososphaeria|o__Nitrososphaerales|f__Nitrososphaeraceae|g__TH1177|s__TH1177 sp025922715:0.00222432,(GCA_025451315 d__Archaea|p__Thermoproteota|c__Nitrososphaeria|o__Nitrososphaerales|f__Nitrososphaeraceae|g__TH1177|s__TH1177 sp025451315:0.00793798,GCA_025924135 d__Archaea|p__Thermoproteota|c__Nitrososphaeria|o__Nitrososphaerales|f__Nitrososphaeraceae|g__TH1177|s__TH1177 sp025924135:2.6182e-06)1:0.0125109)0:0.00479822)0:0.0116404,GCA_031316115 d__Archaea|p__Thermoproteota|c__Nitrososphaeria|o__Nitrososphaerales|f__Nitrososphaeraceae|g__TH1177|s__TH1177 sp031316115:0.0128358)1:0.0536742)0:0.0188992)0:0.0217269,(GCA_014523685 d__Archaea|p__Thermoproteota|c__Nitrososphaeria|o__Nitrososphaerales|f__Nitrososphaeraceae|g__TH5893|s__TH5893 sp014523685:0.0208612,((GCA_029240395 d__Archaea|p__Thermoproteota|c__Nitrososphaeria|o__Nitrososphaerales|f__Nitrososphaeraceae|g__TH5893|s__TH5893 sp029240395:0.00950773,GCA_030861915 d__Archaea|p__Thermoproteota|c__Nitrososphaeria|o__Nitrososphaerales|f__Nitrososphaeraceae|g__TH5893|s__TH5893 sp030861915:1.0107e-06)0:1.6322e-06,GCA_030861105 d__Archaea|p__Thermoproteota|c__Nitrososphaeria|o__Nitrososphaerales|f__Nitrososphaeraceae|g__TH5893|s__TH5893 sp030861105:0.0115992)0:0.0147897)0:0.0277179)1:0.0830413,(((((GCA_002898655 d__Archaea|p__Thermoproteota|c__Nitrososphaeria|o__Nitrososphaerales|f__Nitrosocaldaceae|g__Nitrosocaldus|s__Nitrosocaldus sp002898655:0.00803645,(GCA_013538675 d__Archaea|p__Thermoproteota|c__Nitrososphaeria|o__Nitrososphaerales|f__Nitrosocaldaceae|g__Nitrosocaldus|s__Nitrosocaldus tengchongensis:0.0136049,GCA_025054855 d__Archaea|p__Thermoproteota|c__Nitrososphaeria|o__Nitrososphaerales|f__Nitrosocaldaceae|g__Nitrosocaldus|s__Nitrosocaldus sp025054855:0.0141161)0:0.00818729)0:0.003819,(GCA_013538805 d__Archaea|p__Thermoproteota|c__Nitrososphaeria|o__Nitrososphaerales|f__Nitrosocaldaceae|g__Nitrosocaldus|s__Nitrosocaldus schleperae:0.00165126,GCA_938030895 d__Archaea|p__Thermoproteota|c__Nitrososphaeria|o__Nitrososphaerales|f__Nitrosocaldaceae|g__Nitrosocaldus|s__Nitrosocaldus sp938030895:0.0204166)0:0.00164013)2:2.5985e-06,GCA_900248165 d__Archaea|p__Thermoproteota|c__Nitrososphaeria|o__Nitrososphaerales|f__Nitrosocaldaceae|g__Nitrosocaldus|s__Nitrosocaldus cavascurensis:0.00503983)0:0.138556,((GCA_013538715 d__Archaea|p__Thermoproteota|c__Nitrososphaeria|o__Nitrososphaerales|f__Nitrosocaldaceae|g__Nitrosothermus|s__Nitrosothermus koennekei:0.0555625,GCA_026002835 d__Archaea|p__Thermoproteota|c__Nitrososphaeria|o__Nitrososphaerales|f__Nitrosocaldaceae|g__Nitrosothermus|s__Nitrosothermus sp026002835:0.0276207)0:0.214614,GCA_025058055 d__Archaea|p__Thermoproteota|c__Nitrososphaeria_A|o__Caldarchaeales|f__Calditenuaceae|g__Calditenuis|s__Calditenuis sp025058055:10.1074)0:0.069347)0:0.0626292,GCA_002713325 d__Archaea|p__Thermoproteota|c__Nitrososphaeria|o__Nitrososphaerales|f__UBA213|g__UBA213|s__UBA213 sp002713325:0.171526)1:0.0920939)1:0.131157)0:0.0273881,((((GCA_000402075 d__Archaea|p__Thermoproteota|c__Nitrososphaeria|o__Nitrososphaerales|f__Nitrosopumilaceae|g__Nitrosopelagicus|s__Nitrosopelagicus sp000402075:0.00471133,((GCA_018263495 d__Archaea|p__Thermoproteota|c__Nitrososphaeria|o__Nitrososphaerales|f__Nitrosopumilaceae|g__Nitrosopelagicus|s__Nitrosopelagicus sp018263495:0.00662189,GCA_014384145 d__Archaea|p__Thermoproteota|c__Nitrososphaeria|o__Nitrososphaerales|f__Nitrosopumilaceae|g__Nitrosopelagicus|s__Nitrosopelagicus sp014384145:2.4664e-06)0:0.00174802,(GCA_013390745 d__Archaea|p__Thermoproteota|c__Nitrososphaeria|o__Nitrososphaerales|f__Nitrosopumilaceae|g__Nitrosopelagicus|s__Nitrosopelagicus sp013390745:0.0131926,(GCA_013390375 d__Archaea|p__Thermoproteota|c__Nitrososphaeria|o__Nitrososphaerales|f__Nitrosopumilaceae|g__Nitrosopelagicus|s__Nitrosopelagicus sp000484935:2.4212e-06,GCA_013390765 d__Archaea|p__Thermoproteota|c__Nitrososphaeria|o__Nitrososphaerales|f__Nitrosopumilaceae|g__Nitrosopelagicus|s__Nitrosopelagicus sp013390765:0.0201376)0:0.020172)0:0.00784833)0:0.00402425)0:0.011827,((GCA_013390785 d__Archaea|p__Thermoproteota|c__Nitrososphaeria|o__Nitrososphaerales|f__Nitrosopumilaceae|g__Nitrosopelagicus|s__Nitrosopelagicus sp013390785:0.0136101,(GCA_902578515 d__Archaea|p__Thermoproteota|c__Nitrososphaeria|o__Nitrososphaerales|f__Nitrosopumilaceae|g__Nitrosopelagicus|s__Nitrosopelagicus sp902578515:0.00343106,GCA_902590655 d__Archaea|p__Thermoproteota|c__Nitrososphaeria|o__Nitrososphaerales|f__Nitrosopumilaceae|g__Nitrosopelagicus|s__Nitrosopelagicus sp902590655:0.000492246)0:0.00669431)0:0.00427642,GCA_902606965 d__Archaea|p__Thermoproteota|c__Nitrososphaeria|o__Nitrososphaerales|f__Nitrosopumilaceae|g__Nitrosopelagicus|s__Nitrosopelagicus sp902606965:0.00466469)0:0.00825674)1:0.0303142,(GCA_012964965 d__Archaea|p__Thermoproteota|c__Nitrososphaeria|o__Nitrososphaerales|f__Nitrosopumilaceae|g__Nitrosopelagicus|s__Nitrosopelagicus sp012964965:0.0316406,GCA_030751155 d__Archaea|p__Thermoproteota|c__Nitrososphaeria|o__Nitrososphaerales|f__Nitrosopumilaceae|g__Nitrosopelagicus|s__Nitrosopelagicus sp030751155:0.0578789)0:0.0237136)1:0.10488,GCA_016838825 d__Archaea|p__Thermoproteota|c__Nitrososphaeria|o__Nitrososphaerales|f__Nitrosopumilaceae|g__JAEHKU01|s__JAEHKU01 sp016838825:0.0729095)0:0.0319421)0:0.0180816)0:0.015602)0:0.015997,((GCA_009840065 d__Archaea|p__Thermoproteota|c__Nitrososphaeria|o__Nitrososphaerales|f__Nitrosopumilaceae|g__VYCS01|s__VYCS01 sp009840065:0.00841567,GCA_009843815 d__Archaea|p__Thermoproteota|c__Nitrososphaeria|o__Nitrososphaerales|f__Nitrosopumilaceae|g__VYCS01|s__VYCS01 sp009843815:2.9043e-06)0:0.0104092,GCA_016126025 d__Archaea|p__Thermoproteota|c__Nitrososphaeria|o__Nitrososphaerales|f__Nitrosopumilaceae|g__VYCS01|s__VYCS01 sp016126025:0.0174407)1:0.0355916)0:0.0121558)0:0.00466779,GCA_026712925 d__Archaea|p__Thermoproteota|c__Nitrososphaeria|o__Nitrososphaerales|f__Nitrosopumilaceae|g__JAPOPJ01|s__JAPOPJ01 sp026712925:0.0255222)0:0.00869855)0:0.00548407)0:0.0016894)0:0.00399666)0:0.00460342,((((((((((((((GCA_000204585 d__Archaea|p__Thermoproteota|c__Nitrososphaeria|o__Nitrososphaerales|f__Nitrosopumilaceae|g__Nitrosarchaeum|s__Nitrosarchaeum limnae:0.0151892,GCA_021414365 d__Archaea|p__Thermoproteota|c__Nitrososphaeria|o__Nitrososphaerales|f__Nitrosopumilaceae|g__Nitrosarchaeum|s__Nitrosarchaeum sp021414365:0.0108931)0:0.00173213,GCA_023265135 d__Archaea|p__Thermoproteota|c__Nitrososphaeria|o__Nitrososphaerales|f__Nitrosopumilaceae|g__Nitrosarchaeum|s__Nitrosarchaeum sp023265135:0.0119292)3:2.6735e-06,GCA_016234975 d__Archaea|p__Thermoproteota|c__Nitrososphaeria|o__Nitrososphaerales|f__Nitrosopumilaceae|g__Nitrosarchaeum|s__Nitrosarchaeum sp016234975:0.00910823)4:0.00589718,(((GCA_020431985 d__Archaea|p__Thermoproteota|c__Nitrososphaeria|o__Nitrososphaerales|f__Nitrosopumilaceae|g__Nitrosarchaeum_A|s__Nitrosarchaeum_A sp020431985:0.0230528,(GCA_029864235 d__Archaea|p__Thermoproteota|c__Nitrososphaeria|o__Nitrososphaerales|f__Nitrosopumilaceae|g__Nitrosarchaeum_A|s__Nitrosarchaeum_A sp029864235:0.00682756,GCA_025699025 d__Archaea|p__Thermoproteota|c__Nitrososphaeria|o__Nitrososphaerales|f__Nitrosopumilaceae|g__Nitrosarchaeum_A|s__Nitrosarchaeum_A sp025699025:0.00886759)0:0.00403248)0:0.00351266,(GCA_018128925 d__Archaea|p__Thermoproteota|c__Nitrososphaeria|o__Nitrososphaerales|f__Nitrosopumilaceae|g__Nitrosarchaeum_A|s__Nitrosarchaeum_A sp018128925:0.00867408,(GCA_013867335 d__Archaea|p__Thermoproteota|c__Nitrososphaeria|o__Nitrososphaerales|f__Nitrosopumilaceae|g__JACEMX01|s__JACEMX01 sp013867335:0.010466,GCA_011773785 d__Archaea|p__Thermoproteota|c__Nitrososphaeria|o__Nitrososphaerales|f__Nitrosopumilaceae|g__JACEMX01|s__JACEMX01 sp011773785:0.0435508)0:0.0105896)0:0.00358103)0:0.00318793,((((GCA_029863275 d__Archaea|p__Thermoproteota|c__Nitrososphaeria|o__Nitrososphaerales|f__Nitrosopumilaceae|g__JACEMX01|s__JACEMX01 sp029863275:0.00543261,GCA_028279545 d__Archaea|p__Thermoproteota|c__Nitrososphaeria|o__Nitrososphaerales|f__Nitrosopumilaceae|g__JACEMX01|s__JACEMX01 sp028279545:0.0136291)0:0.00988172,GCA_029861785 d__Archaea|p__Thermoproteota|c__Nitrososphaeria|o__Nitrososphaerales|f__Nitrosopumilaceae|g__JACEMX01|s__JACEMX01 sp029861785:0.00523206)0:0.0104029,GCA_030611185 d__Archaea|p__Thermoproteota|c__Nitrososphaeria|o__Nitrososphaerales|f__Nitrosopumilaceae|g__JACEMX01|s__JACEMX01 sp030611185:0.00520686)0:0.00922588,GCA_016844465 d__Archaea|p__Thermoproteota|c__Nitrososphaeria|o__Nitrososphaerales|f__Nitrosopumilaceae|g__Nitrosarchaeum|s__Nitrosarchaeum sp016844465:0.0133459)0:0.00508141)0:0.00652523)0:0.00340769,GCA_005798405 d__Archaea|p__Thermoproteota|c__Nitrososphaeria|o__Nitrososphaerales|f__Nitrosopumilaceae|g__Nitrosarchaeum|s__Nitrosarchaeum sp005798405:2.6812e-06)3:2.1099e-06,GCA_021414105 d__Archaea|p__Thermoproteota|c__Nitrososphaeria|o__Nitrososphaerales|f__Nitrosopumilaceae|g__Nitrosarchaeum|s__Nitrosarchaeum sp021414105:1.0107e-06)0:0.00617707,GCA_025930495 d__Archaea|p__Thermoproteota|c__Nitrososphaeria|o__Nitrososphaerales|f__Nitrosopumilaceae|g__Nitrosarchaeum|s__Nitrosarchaeum sp025930495:0.00227398)0:0.00169959,fxsRB100010 Lejia_D_Candidatus_Nitrosoarchaeum_33_21:0.00396612)0:0.00278363,GCA_023264875 d__Archaea|p__Thermoproteota|c__Nitrososphaeria|o__Nitrososphaerales|f__Nitrosopumilaceae|g__Nitrosarchaeum|s__Nitrosarchaeum sp023264875:0.00166752)0:0.00170175,(GCA_009697485 d__Archaea|p__Thermoproteota|c__Nitrososphaeria|o__Nitrososphaerales|f__Nitrosopumilaceae|g__Nitrosarchaeum|s__Nitrosarchaeum sp009697485:2.8408e-06,(GCA_002737445 d__Archaea|p__Thermoproteota|c__Nitrososphaeria|o__Nitrososphaerales|f__Nitrosopumilaceae|g__Nitrosarchaeum|s__Nitrosarchaeum sp002737445:0.00428234,(GCA_003569705 d__Archaea|p__Thermoproteota|c__Nitrososphaeria|o__Nitrososphaerales|f__Nitrosopumilaceae|g__Nitrosarchaeum|s__Nitrosarchaeum sp003569705:2.6586e-06,GCA_938049695 d__Archaea|p__Thermoproteota|c__Nitrososphaeria|o__Nitrososphaerales|f__Nitrosopumilaceae|g__Nitrosarchaeum|s__Nitrosarchaeum sp938049695:1.9765e-06)0:0.00835877)0:0.002578)0:0.00168469)0:0.00254485,GCA_013140415 d__Archaea|p__Thermoproteota|c__Nitrososphaeria|o__Nitrososphaerales|f__Nitrosopumilaceae|g__Nitrosarchaeum|s__Nitrosarchaeum sp013140415:2.7119e-06)0:0.0025496,((GCA_000220175 d__Archaea|p__Thermoproteota|c__Nitrososphaeria|o__Nitrososphaerales|f__Nitrosopumilaceae|g__Nitrosarchaeum|s__Nitrosarchaeum koreense:2.4448e-06,GCA_025699065 d__Archaea|p__Thermoproteota|c__Nitrososphaeria|o__Nitrososphaerales|f__Nitrosopumilaceae|g__Nitrosarchaeum|s__Nitrosarchaeum sp025699065:2.6782e-06)9:2.4976e-06,GCA_018334095 d__Archaea|p__Thermoproteota|c__Nitrososphaeria|o__Nitrososphaerales|f__Nitrosopumilaceae|g__Nitrosarchaeum|s__Nitrosarchaeum sp018334095:0.00167653)0:0.00167906)0:0.00360564,GCA_012030815 d__Archaea|p__Thermoproteota|c__Nitrososphaeria|o__Nitrososphaerales|f__Nitrosopumilaceae|g__Nitrosarchaeum|s__Nitrosarchaeum sp012030815:0.00330063)1:0.0198738,GCA_029861345 d__Archaea|p__Thermoproteota|c__Nitrososphaeria|o__Nitrososphaerales|f__Nitrosopumilaceae|g__Nitrosopumilus|s__Nitrosopumilus sp029861345:0.0204475)9:2.2998e-06)7:2.4912e-06)0:0.00342648,GCA_029864805 d__Archaea|p__Thermoproteota|c__Nitrososphaeria|o__Nitrososphaerales|f__Nitrosopumilaceae|g__Nitrosopumilus|s__Nitrosopumilus sp029864805:2.8527e-06)0:0.00171737,((GCA_000956175 d__Archaea|p__Thermoproteota|c__Nitrososphaeria|o__Nitrososphaerales|f__Nitrosopumilaceae|g__Nitrosopumilus|s__Nitrosopumilus adriaticus:0.00168219,GCA_014078525 d__Archaea|p__Thermoproteota|c__Nitrososphaeria|o__Nitrososphaerales|f__Nitrosopumilaceae|g__Nitrosopumilus|s__Nitrosopumilus sp014078525:0.00700178)0:0.00710714,GCA_016784625 d__Archaea|p__Thermoproteota|c__Nitrososphaeria|o__Nitrososphaerales|f__Nitrosopumilaceae|g__Nitrosopumilus|s__Nitrosopumilus sp016784625:0.00912245)0:0.00327083)0:0.00172927,(((GCA_001543015 d__Archaea|p__Thermoproteota|c__Nitrososphaeria|o__Nitrososphaerales|f__Nitrosopumilaceae|g__Nitrosopumilus|s__Nitrosopumilus sp001543015:1.0107e-06,GCA_002317795 d__Archaea|p__Thermoproteota|c__Nitrososphaeria|o__Nitrososphaerales|f__Nitrosopumilaceae|g__Nitrosopumilus|s__Nitrosopumilus sp002317795:1.0107e-06)0:0.0094823,(GCA_029941825 d__Archaea|p__Thermoproteota|c__Nitrososphaeria|o__Nitrososphaerales|f__Nitrosopumilaceae|g__Nitrosopumilus|s__Nitrosopumilus sp029941825:0.00305333,GCA_013215285 d__Archaea|p__Thermoproteota|c__Nitrososphaeria|o__Nitrososphaerales|f__Nitrosopumilaceae|g__Nitrosopumilus|s__Nitrosopumilus sp013215285:0.00370808)1:0.0268573)3:0.00505411,GCA_001510275 d__Archaea|p__Thermoproteota|c__Nitrososphaeria|o__Nitrososphaerales|f__Nitrosopumilaceae|g__Nitrosopumilus|s__Nitrosopumilus sp001510275:0.0227399)0:0.00364422)0:0.00694033)0:0.00161057)0:2.6671e-06,(GCA_029863665 d__Archaea|p__Thermoproteota|c__Nitrososphaeria|o__Nitrososphaerales|f__Nitrosopumilaceae|g__Nitrosopumilus|s__Nitrosopumilus sp029863665:1.0107e-06,(GCA_016125975 d__Archaea|p__Thermoproteota|c__Nitrososphaeria|o__Nitrososphaerales|f__Nitrosopumilaceae|g__Nitrosopumilus|s__Nitrosopumilus sp016125975:0.00342506,((GCA_002730325 d__Archaea|p__Thermoproteota|c__Nitrososphaeria|o__Nitrososphaerales|f__Nitrosopumilaceae|g__Nitrosopumilus|s__Nitrosopumilus sp002730325:2.8942e-06,(GCA_018263505 d__Archaea|p__Thermoproteota|c__Nitrososphaeria|o__Nitrososphaerales|f__Nitrosopumilaceae|g__Nitrosopumilus|s__Nitrosopumilus sp018263505:0.00196555,GCA_937896495 d__Archaea|p__Thermoproteota|c__Nitrososphaeria|o__Nitrososphaerales|f__Nitrosopumilaceae|g__Nitrosopumilus|s__Nitrosopumilus sp937896495:0.00678503)0:0.00333683)0:0.0108571,((GCA_006740685 d__Archaea|p__Thermoproteota|c__Nitrososphaeria|o__Nitrososphaerales|f__Nitrosopumilaceae|g__Nitrosopumilus|s__Nitrosopumilus sp006740685:2.1292e-06,GCA_018668425 d__Archaea|p__Thermoproteota|c__Nitrososphaeria|o__Nitrososphaerales|f__Nitrosopumilaceae|g__Nitrosopumilus|s__Nitrosopumilus sp018668425:1.0107e-06)3:0.00168582,GCA_028279625 d__Archaea|p__Thermoproteota|c__Nitrososphaeria|o__Nitrososphaerales|f__Nitrosopumilaceae|g__Nitrosopumilus|s__Nitrosopumilus sp028279625:0.0498088)0:3.1529e-06)0:0.00347221)0:0.00334949)0:3.4857e-06)0:0.00341001,GCA_000299365 d__Archaea|p__Thermoproteota|c__Nitrososphaeria|o__Nitrososphaerales|f__Nitrosopumilaceae|g__Nitrosopumilus|s__Nitrosopumilus koreensis:0.00379998)0:0.00402782,GCA_000746765 d__Archaea|p__Thermoproteota|c__Nitrososphaeria|o__Nitrososphaerales|f__Nitrosopumilaceae|g__Nitrosopumilus|s__Nitrosopumilus sp000746765:0.00775807);
