# Supplementary material for: Hyperexpansion of genetic diversity and metabolic capacity of extremophilic bacteria and archaea in ancient Andean lake sediments
Source: Microbiome. 2024 Sep 17;12:176. doi: 10.1186/s40168-024-01878-x (PMC11411797; doi:10.1186/s40168-024-01878-x)
Supplement: Supplementary file 2 — Supplementary Material 1. [file 40168_2024_1878_MOESM1_ESM.zip › Supplementary_Material.xlsx]

## Sheet: Table S2
Table S2. Relative abundance (coverage and % coverage) and number of rpS3 genes identified in the Laguna Lejía terrace at the kingdom, phylum and family level.
			Lejía terrace samples
			A			B			C			D			E			F			Similarity with reference genes
Kingdom	Phylum	Family	Read coverage	% Read coverage	rpS3 genes	Read coverage	% Read coverage	rpS3 genes	Read coverage	% Read coverage	rpS3 genes	Read coverage	% Read coverage	rpS3 genes	Read coverage	% Read coverage	rpS3 genes	Read coverage	% Read coverage	rpS3 genes	Mean (%)	s.d. (%)
Archaea	Thermoproteota	Nitrosopumilaceae	87.7864	1.13201	3	30.2869	0.397278	3	27.8309	0.353065	3	29.2679	0.271468	3	27.984	0.71819	3	121.6	1.51447	3	97.9	1.41067
		Un_Nitrososphaerales	16.6906	0.215227	2	97.0734	1.27333	2	16.881	0.214154	2	12.5054	0.115991	2	7.21601	0.185194	2	256.9	3.19957	2	85.8	0.282843
		Un_Thermoproteota	0	0	2	16.7743	0.220031	2	0	0	2	0	0	2	0	0	2	1.5	0.0186818	2	73.6	2.26274
	Nanoarchaeota	Un_Nanoarchaeota	229.657	2.96145	5	0	0	5	1.59686	0.0202579	5	17.5607	0.162881	5	38.896	0.998238	5	2.8	0.0348727	5	71.82	1.95371
Bacteria	Acidobacteriota	Gp7-AA6	74.6265	0.962315	1	5.28079	0.069269	1	44.0276	0.558538	1	0	0	1	5.63201	0.144541	1	58	0.722363	1	92.6	n/a
		Koribacteraceae	0	0	1	0	0	1	0	0	1	0	0	1	0	0	1	10.3	0.128282	1	88.3	n/a
		SCN-69-37	0	0	1	0	0	1	0	0	1	8.38125	0.0777384	1	0	0	1	0	0	1	92.5	n/a
		UBA2999	0	0	1	2.48508	0.0325972	1	0	0	1	7.98214	0.0740366	1	0	0	1	0	0	1	91	n/a
		UBA7541	3.20974	0.0413899	1	8.85309	0.116127	1	6.50148	0.0824784	1	2.52768	0.0234449	1	3.344	0.0858214	1	7	0.0871818	1	90.6	n/a
		Un_Fen-336	0	0	2	0	0	2	0	0	2	14.9	0.138202	2	0	0	2	0	0	2	97.05	0.494975
		Un_Vicinamibacterales	4.9751	0.0641543	3	0	0	3	14.8279	0.188109	3	70.775	0.656458	3	7.21601	0.185194	3	35.3	0.439645	3	92.2	4.10731
		Un_Acidobacteriota	0	0	3	9.785	0.128351	3	3.42183	0.0434097	3	33.2589	0.308486	3	0	0	3	2.6	0.0323818	3	70.2667	3.42977
	Actinobacteriota	70-9	2.24682	0.0289729	4	19.57	0.256703	4	4.79057	0.0607736	4	49.7554	0.461495	4	0	0	4	31.9	0.3973	4	90.925	4.16683
		Demequinaceae	10.9131	0.140726	1	0	0	1	9.58113	0.121547	1	0	0	1	13.728	0.352319	1	0	0	1	91.5	n/a
		Gaiellaceae	8.18484	0.105544	4	12.5807	0.165023	4	0	0	4	124.788	1.15744	4	0	0	4	5.4	0.0672545	4	92.075	1.54785
		HRBIN12	0	0	2	6.98928	0.0916796	2	12.6608	0.160616	2	0	0	2	0	0	2	84.1	1.04743	2	93.95	0.919239
		Ilumatobacteraceae	0	0	2	18.9487	0.248554	2	11.5202	0.146146	2	0	0	2	0	0	2	16.4	0.204254	2	94.2	3.39411
		Microbacteriaceae	0	0	3	0	0	3	48.476	0.614971	3	0	0	3	0	0	3	218.9	2.7263	3	96.2	5.49454
		Microtrichaceae	0	0	1	13.8232	0.181322	1	0	0	1	0	0	1	0	0	1	8.5	0.105864	1	93.5	n/a
		Mycobacteriaceae	0	0	1	105.15	1.37927	1	3.76402	0.0477507	1	1.8625	0.0172752	1	0	0	1	171.7	2.13844	1	91.5	n/a
		Nitriliruptoraceae	55.8495	0.720184	9	38.2081	0.501182	9	161.967	2.05473	9	0	0	9	38.016	0.975654	9	29.3	0.364918	9	92.4556	4.0094
		Nocardioidaceae	0	0	4	0	0	4	22.356	0.28361	4	0	0	4	0	0	4	62.9	0.783391	4	93.825	6.56576
		PALSA-555	43.813	0.564972	3	123.477	1.61967	3	36.3855	0.46159	3	39.5116	0.366481	3	6.51201	0.167126	3	89.7	1.11717	3	89.2667	0.981495
		Propionibacteriaceae	0	0	1	0	0	1	0	0	1	0	0	1	121.264	3.11216	1	2.9	0.0361182	1	100	n/a
		S36-B12	0	0	1	0	0	1	0	0	1	0	0	1	0	0	1	18.4	0.229164	1	90.3	n/a
		Solirubrobacteraceae	0	0	1	0	0	1	0	0	1	7.31696	0.0678669	1	0	0	1	0	0	1	88	n/a
		UBA8139	0	0	1	5.43611	0.0713063	1	0	0	1	0	0	1	0	0	1	22.9	0.285209	1	87.7	n/a
		Un_Acidimicrobiales	0	0	1	0	0	1	0	0	1	200.751	1.86202	1	0	0	1	0	0	1	86.5	n/a
		Un_Acidimicrobiia	38.5169	0.496678	12	166.966	2.19012	12	114.517	1.45278	12	63.192	0.586123	12	14.96	0.383938	12	36.3	0.4521	12	81.6917	1.36612
		Un_Actinomycetales	0	0	1	0	0	1	0	0	1	0	0	1	0	0	1	5.6	0.0697454	1	83.5	n/a
		Un_Actinomycetia	20.5423	0.264895	7	13.6679	0.179284	7	149.876	1.90134	7	0	0	7	8.27201	0.212295	7	13.9	0.173118	7	82.3143	0.78619
		Un_Euzebyales	0	0	1	0	0	1	12.8889	0.16351	1	0	0	1	0	0	1	0	0	1	84.5	n/a
		Un_Gaiellales	670.836	8.65048	2	715.237	9.38188	2	712.768	9.04224	2	753.514	6.98905	2	563.377	14.4586	2	792.5	9.87022	2	83.8	0
		Un_IMCC26256	0	0	1	0	0	1	0	0	1	9.71161	0.0900779	1	0	0	1	0	0	1	86.1	n/a
		Un_Nitriliruptorales	9.78971	0.126239	4	60.1078	0.788444	4	121.247	1.53815	4	0	0	4	2.64	0.0677537	4	172.9	2.15339	4	85.45	1.21518
		Un_Solirubrobacterales	0	0	2	0	0	2	0	0	2	1079.32	10.011	2	0	0	2	0	0	2	85.9	0.989949
		Un_Thermoleophilia	196.597	2.53513	3	40.8485	0.535816	3	55.7759	0.707578	3	68.2473	0.633013	3	59.1361	1.51768	3	51.1	0.636427	3	81.8333	1.10604
		Un_UBA4738	24.2335	0.312494	5	160.754	2.10863	5	62.5055	0.79295	5	42.9705	0.398564	5	22.528	0.578165	5	16.4	0.204254	5	81.14	0.973653
		Un_UBA5794	43.171	0.556694	4	20.1913	0.264852	4	49.2744	0.625099	4	1926.76	17.8712	4	89.0561	2.28556	4	55.7	0.693718	4	85	0.316228
		ZC4RG35	0	0	1	0	0	1	3.76402	0.0477507	1	0	0	1	5.63201	0.144541	1	8	0.0996363	1	88.8	n/a
		Un_Actinobacteriota	614.184	7.91995	56	1262.42	16.5594	56	1032.37	13.0967	56	450.193	4.17566	56	339.68	8.71765	56	1298.1	16.1672	56	71.4964	5.59574
	Bacteroidota	Balneolaceae	99.181	1.27895	7	148.328	1.94564	7	160.256	2.03302	7	0	0	7	51.7441	1.32797	7	98.3	1.22428	7	91.4429	4.00077
		Chitinophagaceae	0	0	1	8.38714	0.110015	1	0	0	1	0	0	1	0	0	1	15.7	0.195536	1	94.5	n/a
		Crocinitomicaceae	0	0	1	9.16373	0.120202	1	22.9263	0.290845	1	0	0	1	0	0	1	24.6	0.306382	1	97.9	n/a
		Cyclobacteriaceae	12.9994	0.167629	8	6.98928	0.0916796	8	104.138	1.3211	8	13.7027	0.127096	8	12.496	0.320701	8	13.9	0.173118	8	91.8625	3.33207
		Flavobacteriaceae	28.8877	0.372509	5	20.0359	0.262815	5	23.1544	0.293739	5	0	0	5	43.648	1.1202	5	9.1	0.113336	5	96.26	3.88561
		GCA-2748055	84.7371	1.09269	3	4.65952	0.0611197	3	35.7011	0.452908	3	0	0	3	20.592	0.528479	3	0	0	3	90.5667	2.35018
		MEBICO9517	23.1101	0.298007	1	9.00841	0.118165	1	73.5694	0.933308	1	0	0	1	9.68001	0.24843	1	0	0	1	88.5	n/a
		Palsa-948	2.40731	0.0310424	1	2.79571	0.0366718	1	0	0	1	0	0	1	0	0	1	23.1	0.2877	1	89.2	n/a
		PHOS-HE28	0	0	1	3.41698	0.0448211	1	0	0	1	0	0	1	0	0	1	11.4	0.141982	1	87.7	n/a
		Salibacteraceae	4.9751	0.0641543	1	0	0	1	11.9764	0.151934	1	0	0	1	0	0	1	0	0	1	91.4	n/a
		SKNL01	3.04925	0.0393204	4	25.938	0.340233	4	47.6775	0.604842	4	0	0	4	2.816	0.0722707	4	0	0	4	94.175	2.37539
		Sphingobacteriaceae	0	0	1	0	0	1	0	0	1	0	0	1	0	0	1	8.6	0.107109	1	92.6	n/a
		T3Sed10-241	3.20974	0.0413899	1	0	0	1	0	0	1	0	0	1	0	0	1	0	0	1	89.4	n/a
		UBA10030	0	0	1	0	0	1	0	0	1	17.9598	0.166582	1	0	0	1	0	0	1	89	n/a
		UBA10348	19.9004	0.256617	1	0	0	1	0	0	1	0	0	1	9.68001	0.24843	1	0	0	1	91.7	n/a
		UBA9320	5.29607	0.0682933	1	0	0	1	0	0	1	0	0	1	3.168	0.0813045	1	0	0	1	96.4	n/a
		Un_Bacteroidia	12.0365	0.155212	1	0	0	1	0	0	1	0	0	1	0	0	1	0	0	1	82	n/a
		Un_Balneolales	6.74045	0.0869187	1	0	0	1	7.75616	0.0983953	1	0	0	1	0	0	1	0	0	1	86.6	n/a
		Un_Rhodothermia	0	0	1	6.52333	0.0855676	1	1.71092	0.0217048	1	0	0	1	0	0	1	8.4	0.104618	1	81.8	n/a
		Un_UBA10030	0	0	3	29.0444	0.38098	3	3.07965	0.0390687	3	109.888	1.01924	3	3.872	0.0993721	3	102.3	1.2741	3	92.4333	6.55312
		VadinHA17	0	0	1	3.5723	0.0468584	1	0	0	1	0	0	1	0	0	1	6.3	0.0784636	1	90.4	n/a
		Vicingaceae	0	0	1	5.12547	0.0672317	1	5.70306	0.0723495	1	0	0	1	8.44801	0.216812	1	0	0	1	98.2	n/a
		Un_Bacteroidota	48.6276	0.627057	12	169.607	2.22476	12	114.289	1.44988	12	0	0	12	12.496	0.320701	12	115.8	1.44224	12	76.2667	3.32712
	Bdellovibrionota	Bacteriovoracaceae	2.56779	0.0331119	2	12.5807	0.165023	2	3.30777	0.0419627	2	0	0	2	0	0	2	17.8	0.221691	2	94.5	2.40416
	Caldatribacteriota	34-128	0	0	1	0	0	1	0	0	1	7.31696	0.0678669	1	0	0	1	0	0	1	99.6	n/a
	Chloroflexota	P2-11E	0	0	1	0	0	1	0	0	1	21.1527	0.196197	1	0	0	1	0	0	1	95.2	n/a
		RBG-16-64-32	3.04925	0.0393204	1	3.10635	0.0407465	1	4.1062	0.0520916	1	0	0	1	0	0	1	0	0	1	90.9	n/a
		Thermomicrobiaceae	0	0	1	0	0	1	9.80926	0.124441	1	0	0	1	0	0	1	0	0	1	93.8	n/a
		UBA10416	0	0	1	2.48508	0.0325972	1	0	0	1	0	0	1	0	0	1	9.5	0.118318	1	92.9	n/a
		Un_Caldilineales	14.6043	0.188324	1	0	0	1	0	0	1	0	0	1	7.39201	0.18971	1	0	0	1	86	n/a
		Un_Chloroflexia	2.72828	0.0351814	3	0	0	3	24.6372	0.31255	3	1.8625	0.0172752	3	0	0	3	12.6	0.156927	3	81.2333	1.33167
		Un_CSP1-4	8.02435	0.103475	10	50.0122	0.656018	10	63.1899	0.801632	10	49.3563	0.457793	10	5.63201	0.144541	10	154.3	1.92174	10	89.03	1.99223
		Un_Dehalococcoidia	124.217	1.60179	8	88.8416	1.16535	8	147.253	1.86806	8	5.72054	0.0530596	8	21.12	0.54203	8	8.9	0.110845	8	82.3625	1.24893
		Un_Ellin6529	0	0	1	0	0	1	0	0	1	13.4366	0.124628	1	0	0	1	0	0	1	82.8	n/a
		Un_QHBO01	3.37023	0.0434594	4	42.091	0.552115	4	30.3403	0.384899	4	222.303	2.06192	4	0	0	4	46.5	0.579136	4	88.65	2.16102
		Un_SM23-28-2	0	0	2	0	0	2	2.28122	0.0289398	2	0	0	2	0	0	2	14.9	0.185573	2	85.45	2.75772
		Un_UBA2979	0	0	4	0	0	4	36.3855	0.46159	4	28.0705	0.260362	4	0	0	4	0	0	4	84.6	0.583095
		Un_Chloroflexota	1077.19	13.8904	29	893.852	11.7248	29	477.346	6.05565	29	813.646	7.5468	29	119.856	3.07602	29	1037.4	12.9203	29	73.6862	5.25661
	CSP1-3	Un_CSP1-3	0	0	1	21.4338	0.281151	1	0	0	1	0	0	1	11.264	0.289083	1	0	0	1	84.6	n/a
	Cyanobacteria	Cyanobiaceae	0	0	1	150.658	1.9762	1	1.82498	0.0231518	1	0	0	1	0	0	1	112.7	1.40363	1	97.5	n/a
	Deinococcota	Trueperaceae	0	0	1	0	0	1	10.3796	0.131676	1	0	0	1	0	0	1	0	0	1	94.1	n/a
		Un_Deinococcales	12.3575	0.159351	2	2.17444	0.0285225	2	66.8398	0.847936	2	0	0	2	7.04001	0.180677	2	0	0	2	84.65	0.353553
		Un_Deinococcota	0	0	1	0	0	1	20.531	0.260458	1	0	0	1	0	0	1	0	0	1	78.7	n/a
	Desulfobacterota	UBA2774	12.839	0.165559	1	0	0	1	0	0	1	0	0	1	3.52	0.0903383	1	0	0	1	100	n/a
		Un_UBA2774	11.0736	0.142795	1	0	0	1	0	0	1	0	0	1	8.62401	0.221329	1	0	0	1	99.2	n/a
		Un_UBA9968	2.24682	0.0289729	2	21.5891	0.283188	2	9.46707	0.1201	2	0	0	2	6.86401	0.17616	2	0	0	2	93.45	2.19203
	Eisenbacteria	Un_SZUA-252	0	0	1	0	0	1	3.99214	0.0506446	1	0	0	1	0	0	1	3	0.0373636	1	84.2	n/a
	Firmicutes	Caldalkalibacillaceae	0	0	1	0	0	1	2.16716	0.0274928	1	0	0	1	0	0	1	0	0	1	87.9	n/a
		Un_Bacilli	0	0	1	0	0	1	0	0	1	5.45446	0.0505917	1	0	0	1	0	0	1	80.9	n/a
		Un_DTU015	15.8882	0.20488	1	0	0	1	0	0	1	0	0	1	0	0	1	0	0	1	82.1	n/a
		Un_Paenibacillales	0	0	1	0	0	1	60.6805	0.769798	1	0	0	1	0	0	1	0	0	1	85.4	n/a
		Un_Firmicutes	0	0	1	0	0	1	9.46707	0.1201	1	0	0	1	0	0	1	0	0	1	72.1	n/a
	Gemmatimonadota	Gemmatimonadaceae	9.46873	0.1221	7	11.8041	0.154837	7	3.42183	0.0434097	7	393.387	3.64877	7	0	0	7	12.1	0.1507	7	92.9143	3.58768
		GWC2-71-9	17.3326	0.223505	1	18.7934	0.246516	1	20.531	0.260458	1	443.009	4.10903	1	20.416	0.523962	1	19.9	0.247845	1	99.1	n/a
		RSA9	4.65412	0.0600153	1	0	0	1	0	0	1	0	0	1	0	0	1	0	0	1	93.3	n/a
		UBA6960	118.439	1.52729	11	29.6656	0.389129	11	254.698	3.23113	11	25.8089	0.239385	11	40.48	1.03889	11	50.8	0.632691	11	91.2636	2.04219
		Un_Gemmatimonadales	0	0	1	21.5891	0.283188	1	5.13275	0.0651145	1	25.942	0.240619	1	0	0	1	8.5	0.105864	1	85.4	n/a
		Un_Gemmatimonadetes	20.2214	0.260756	4	12.8913	0.169098	4	54.2931	0.688767	4	28.8688	0.267766	4	10.912	0.280049	4	97.2	1.21058	4	81.475	1.38173
		Un_SG8-23	64.8368	0.836075	7	14.1339	0.185396	7	68.8929	0.873982	7	23.0152	0.213472	7	11.088	0.284566	7	55.8	0.694963	7	86.0714	1.09196
		Un_Gemmatimonadota	0	0	1	14.4445	0.189471	1	0	0	1	0	0	1	0	0	1	0	0	1	74.5	n/a
	Hydrogenedentota	SLHB01	0	0	1	0	0	1	0	0	1	7.18393	0.0666329	1	0	0	1	0	0	1	88.5	n/a
	Methylomirabilota	GWA2-73-35	0	0	3	4.97016	0.0651944	3	1.59686	0.0202579	3	50.4205	0.467665	3	0	0	3	2.5	0.0311364	3	91.3333	2.80951
	Myxococcota	Bradymonadaceae	5.77753	0.0745018	1	0	0	1	0	0	1	0	0	1	0	0	1	0	0	1	88.3	n/a
		Un_Myxococcota	0	0	1	0	0	1	0	0	1	27.9375	0.259128	1	0	0	1	0	0	1	73	n/a
	Nitrospirota	NS-4	0	0	1	0	0	1	0	0	1	5.32143	0.0493577	1	0	0	1	0	0	1	89.1	n/a
		UBA8639	19.2584	0.248339	1	0	0	1	19.7326	0.250329	1	0	0	1	22.352	0.573648	1	0	0	1	95	n/a
	Patescibacteria	UBA10212	0	0	5	2.6404	0.0346345	5	0	0	5	77.1607	0.715687	5	0	0	5	1.6	0.0199273	5	89.62	1.72829
		UBA2163	0	0	2	0	0	2	0	0	2	14.9	0.138202	2	0	0	2	2	0.0249091	2	93.75	2.47487
		UBA9973	0	0	1	0	0	1	0	0	1	26.6071	0.246789	1	0	0	1	0	0	1	91	n/a
		Un_2-02-FULL-40-12	0	0	1	0	0	1	0	0	1	14.6339	0.135734	1	0	0	1	0	0	1	84.8	n/a
		Un_Microgenomatia	27.6038	0.355953	3	152.056	1.99454	3	3.87808	0.0491976	3	15.1661	0.14067	3	8.97601	0.230363	3	101.3	1.26164	3	81.9	1.27671
		Un_Paceibacteria	72.5401	0.935411	7	10.5616	0.138538	7	3.64996	0.0463037	7	56.6732	0.52566	7	14.784	0.379421	7	27	0.336273	7	81.3286	0.599206
		Un_Saccharimonadales	16.3697	0.211088	2	0	0	2	3.07965	0.0390687	2	0	0	2	0	0	2	16.2	0.201764	2	84.9	0.282843
		Un_Saccharimonadia	96.1317	1.23963	5	56.6909	0.743623	5	213.066	2.70298	5	21.5518	0.199899	5	6.68801	0.171643	5	13.1	0.163154	5	81.96	0.550454
		Un_UBA9983	52.6397	0.678794	3	0	0	3	14.4858	0.183768	3	30.9973	0.287509	3	11.968	0.30715	3	3	0.0373636	3	85.8667	1.70978
		Zambryskibacteraceae	82.0089	1.05751	5	0	0	5	0	0	5	78.7571	0.730494	5	27.984	0.71819	5	1.8	0.0224182	5	90	1.88149
		Un_Patescibacteria	784.782	10.1198	55	312.033	4.09298	55	756.567	9.59788	55	1077.06	9.99001	55	193.6	4.96861	55	463	5.76645	55	71.3018	5.30257
	Planctomycetota	Ga0077529	13.1599	0.169698	2	0	0	2	0	0	2	5.18839	0.0481238	2	0	0	2	0	0	2	88.7	0.424264
		PALSA-1355	11.2341	0.144865	6	43.6442	0.572488	6	17.7935	0.22573	6	27.0063	0.25049	6	8.80001	0.225846	6	113.7	1.41608	6	91.85	1.92328
		Phycisphaeraceae	0	0	1	3.26167	0.0427838	1	3.19371	0.0405157	1	0	0	1	0	0	1	0	0	1	92.9	n/a
		Pirellulaceae	51.9978	0.670516	3	10.5616	0.138538	3	265.534	3.36859	3	5.98661	0.0555274	3	17.424	0.447175	3	0	0	3	90.1667	1.60416
		SM1A02	11.7156	0.151073	1	0	0	1	0	0	1	0	0	1	10.032	0.257464	1	0	0	1	96.6	n/a
		Un_Phycisphaerae	93.243	1.20238	6	102.044	1.33852	6	181.357	2.30071	6	6.38571	0.0592293	6	14.784	0.379421	6	0	0	6	81.6667	1.15355
		Un_Phycisphaerales	7.06143	0.0910577	2	53.4292	0.700839	2	20.531	0.260458	2	0	0	2	0	0	2	34.7	0.432173	2	84.2	0.565685
		Un_Pirellulales	115.39	1.48797	11	46.5952	0.611197	11	13.2311	0.167851	11	161.638	1.49924	11	123.728	3.17539	11	26.7	0.332536	11	85.7273	1.16197
		Un_Planctomycetales	0	0	3	649.227	8.51601	3	2.0531	0.0260458	3	11.4411	0.106119	3	5.28001	0.135507	3	81	1.00882	3	85.4333	1.22202
		Un_Planctomycetes	0	0	7	78.1247	1.02477	7	17.5654	0.222836	7	5.18839	0.0481238	7	3.696	0.0948552	7	28.3	0.352464	7	81.6286	1.25793
		Un_UBA1135	24.5545	0.316633	1	0	0	1	0	0	1	0	0	1	4.752	0.121957	1	0	0	1	81.1	n/a
		Un_Planctomycetota	3.6912	0.0475984	6	13.0467	0.171135	6	23.4966	0.29808	6	38.5804	0.357844	6	0	0	6	0	0	6	76.7833	2.01337
	Proteobacteria	Alteromonadaceae	0	0	1	0	0	1	0	0	1	0	0	1	0	0	1	75	0.934091	1	100	n/a
		Aquisalimonadaceae	108.489	1.39898	2	106.237	1.39353	2	64.6727	0.820443	2	0	0	2	31.856	0.817562	2	42.3	0.526827	2	90.45	2.89914
		Beijerinckiaceae	0	0	1	15.3764	0.201695	1	5.70306	0.0723495	1	0	0	1	0	0	1	2.4	0.0298909	1	91.9	n/a
		Burkholderiaceae	0	0	3	19.57	0.256703	3	0	0	3	0	0	3	0	0	3	21.6	0.269018	3	92.5667	4.50814
		Cellvibrionaceae	25.036	0.322841	5	20.3466	0.266889	5	0	0	5	110.952	1.02911	5	0	0	5	26.1	0.325064	5	91.88	4.4891
		Defluviicoccaceae	4.33315	0.0558763	1	2.17444	0.0285225	1	11.7483	0.14904	1	0	0	1	0	0	1	0	0	1	91.2	n/a
		Devosiaceae	34.1837	0.440802	3	2.6404	0.0346345	3	68.3226	0.866747	3	0	0	3	19.888	0.510411	3	0	0	3	93.7667	4.73533
		Dongiaceae	16.3697	0.211088	3	28.4231	0.37283	3	5.589	0.0709025	3	18.3589	0.170284	3	0	0	3	99.5	1.23923	3	89.3333	1.97315
		Gallionellaceae	0	0	2	0	0	2	18.0217	0.228624	2	0	0	2	2.64	0.0677537	2	0	0	2	98.55	1.20208
		Halieaceae	11.5551	0.149004	1	6.2127	0.081493	1	0	0	1	0	0	1	0	0	1	0	0	1	97.3	n/a
		Halomonadaceae	0	0	2	10.4063	0.136501	2	16.5389	0.209813	2	0	0	2	0	0	2	12.8	0.159418	2	99.35	0.919239
		HTCC2089	207.51	2.67586	1	0	0	1	3.64996	0.0463037	1	0	0	1	66.5281	1.70739	1	0	0	1	88.4	n/a
		Hyphomicrobiaceae	0	0	1	8.38714	0.110015	1	0	0	1	1.99554	0.0185091	1	0	0	1	0	0	1	94.9	n/a
		Hyphomonadaceae	0	0	1	6.83397	0.0896422	1	0	0	1	0	0	1	0	0	1	14	0.174364	1	97.1	n/a
		J090	0	0	2	0	0	2	4.44838	0.0564326	2	0	0	2	0	0	2	17.8	0.221691	2	89.8	0.848528
		Kaistiaceae	37.0725	0.478053	6	15.3764	0.201695	6	11.6342	0.147593	6	28.4696	0.264064	6	0	0	6	18.8	0.234145	6	89.7167	0.879583
		Legionellaceae	8.98727	0.115892	1	0	0	1	0	0	1	0	0	1	7.04001	0.180677	1	0	0	1	90.4	n/a
		Methyloligellaceae	6.57997	0.0848492	3	15.6871	0.20577	3	19.5045	0.247435	3	35.7866	0.331931	3	0	0	3	38.1	0.474518	3	96.1667	0.750555
		Methylophagaceae	0	0	1	8.85309	0.116127	1	3.30777	0.0419627	1	0	0	1	0	0	1	43.2	0.538036	1	95.5	n/a
		Methylophilaceae	0	0	2	5.43611	0.0713063	2	0	0	2	0	0	2	0	0	2	15.1	0.188064	2	92.65	0.777817
		Nitrosomonadaceae	11.3946	0.146934	1	0	0	1	0	0	1	0	0	1	11.968	0.30715	1	0	0	1	98.1	n/a
		Oleiphilaceae	0	0	2	32.306	0.423763	2	49.2744	0.625099	2	3.32589	0.0308486	2	0	0	2	80.4	1.00135	2	97.8	0.565685
		Parvibaculaceae	15.4068	0.198671	1	2.17444	0.0285225	1	10.0374	0.127335	1	0	0	1	9.32801	0.239397	1	16.2	0.201764	1	97.9	n/a
		Pseudohongiellaceae	80.8855	1.04302	7	31.2188	0.409502	7	69.007	0.875429	7	26.075	0.241853	7	5.63201	0.144541	7	92.9	1.15703	7	90.2286	2.06859
		Rhizobiaceae	87.3049	1.1258	2	0	0	2	3.42183	0.0434097	2	0	0	2	16.72	0.429107	2	7.5	0.0934091	2	95.35	0.636396
		Rhodobacteraceae	0	0	4	7.45524	0.0977915	4	0	0	4	0	0	4	73.3921	1.88355	4	33.2	0.413491	4	95.15	5.55368
		Rhodovibrionaceae	0	0	1	10.7169	0.140575	1	48.1338	0.61063	1	0	0	1	0	0	1	0	0	1	96.5	n/a
		Saccharospirillaceae	0	0	2	160.288	2.10252	2	10.8358	0.137464	2	0	0	2	6.51201	0.167126	2	87	1.08355	2	95.85	5.3033
		SG8-39	2.24682	0.0289729	4	20.0359	0.262815	4	5.70306	0.0723495	4	485.846	4.50636	4	0	0	4	12.4	0.154436	4	89.45	2.54886
		SG8-41	0	0	1	0	0	1	0	0	1	31.7955	0.294912	1	0	0	1	0	0	1	88.1	n/a
		Sneathiellaceae	19.2584	0.248339	3	17.3955	0.22818	3	12.5467	0.159169	3	0	0	3	0	0	3	0	0	3	97.1667	0.665833
		Steroidobacteraceae	0	0	1	5.43611	0.0713063	1	2.0531	0.0260458	1	0	0	1	0	0	1	4.1	0.0510636	1	88.1	n/a
		Sulfurifustaceae	0	0	1	0	0	1	0	0	1	26.075	0.241853	1	0	0	1	0	0	1	94.2	n/a
		Thalassobaculaceae	0	0	1	21.8998	0.287263	1	0	0	1	0	0	1	0	0	1	0	0	1	88.1	n/a
		Thiobacillaceae	0	0	1	0	0	1	0	0	1	0	0	1	76.3841	1.96034	1	0	0	1	97.4	n/a
		UBA2165	3.37023	0.0434594	1	0	0	1	4.1062	0.0520916	1	0	0	1	0	0	1	0	0	1	89.8	n/a
		UBA2964	4.9751	0.0641543	1	5.59143	0.0733437	1	7.52803	0.0955013	1	0	0	1	0	0	1	9.7	0.120809	1	87.5	n/a
		UBA4479	0	0	1	13.6679	0.179284	1	7.87022	0.0998423	1	0	0	1	0	0	1	0	0	1	92	n/a
		UBA6429	0	0	1	0	0	1	6.27336	0.0795844	1	0	0	1	0	0	1	0	0	1	98.1	n/a
		Un_Alphaproteobacteria	31.7764	0.40976	6	0	0	6	60.6805	0.769798	6	0	0	6	22.704	0.582682	6	6.5	0.0809545	6	81.85	1.49633
		Un_Burkholderiales	0	0	3	0	0	3	0	0	3	81.6839	0.757641	3	0	0	3	3.4	0.0423454	3	85.4	1.01489
		Un_Caulobacterales	0	0	1	10.5616	0.138538	1	2.50934	0.0318338	1	0	0	1	0	0	1	2	0.0249091	1	86.3	n/a
		Un_Ga0077536	2.40731	0.0310424	1	0	0	1	16.6529	0.21126	1	0	0	1	0	0	1	0	0	1	90.2	n/a
		Un_Gammaproteobacteria	912.85	11.7713	8	368.724	4.83661	8	321.88	4.0834	8	486.512	4.51253	8	409.552	10.5109	8	121	1.507	8	81.5	1.28062
		Un_Kiloniellales	45.8993	0.591875	1	0	0	1	8.2124	0.104183	1	0	0	1	255.904	6.5676	1	0	0	1	85.8	n/a
		Un_Pseudomonadales	2.56779	0.0331119	1	0	0	1	25.3216	0.321232	1	0	0	1	7.39201	0.18971	1	0	0	1	85	n/a
		Un_Rhizobiales	8.6663	0.111753	1	8.54246	0.112053	1	18.0217	0.228624	1	0	0	1	0	0	1	34.7	0.432173	1	85.5	n/a
		Un_Rhodobacterales	19.2584	0.248339	2	0	0	2	12.0905	0.153381	2	0	0	2	3.696	0.0948552	2	0	0	2	84.25	0.353553
		Un_Rhodospirillales	7.54289	0.0972662	1	0	0	1	13.2311	0.167851	1	0	0	1	2.816	0.0722707	1	0	0	1	86.7	n/a
		Un_SP197	4.65412	0.0600153	2	0	0	2	6.38742	0.0810314	2	4.92232	0.0456559	2	0	0	2	0	0	2	84.8	1.41421
		Un_Steroidobacterales	3.53071	0.0455289	1	4.34889	0.0570451	1	5.36087	0.0680085	1	0	0	1	0	0	1	8.3	0.103373	1	84.9	n/a
		Un_Thalassobaculales	0	0	1	0	0	1	3.87808	0.0491976	1	0	0	1	0	0	1	0	0	1	84	n/a
		Un_UBA4486	6.09851	0.0786408	3	2.6404	0.0346345	3	44.9401	0.570114	3	0	0	3	7.21601	0.185194	3	0	0	3	86.9667	0.23094
		Un_UBA6615	7.54289	0.0972662	1	0	0	1	9.46707	0.1201	1	0	0	1	3.168	0.0813045	1	0	0	1	88.5	n/a
		Un_UBA8366	0	0	1	2.32976	0.0305599	1	41.062	0.520916	1	0	0	1	0	0	1	0	0	1	84.4	n/a
		Un_Woeseiales	48.7881	0.629126	3	0	0	3	9.58113	0.121547	3	35.5205	0.329463	3	14.256	0.36587	3	2.1	0.0261545	3	84.9	0.519615
		Un_Zavarziniales	6.90094	0.0889882	1	0	0	1	8.44052	0.107077	1	0	0	1	0	0	1	0	0	1	84.6	n/a
		Woeseiaceae	123.094	1.5873	2	40.5378	0.531742	2	210.557	2.67114	2	0	0	2	173.712	4.4582	2	0	0	2	90.05	3.18198
		Xanthobacteraceae	20.3819	0.262826	4	39.9166	0.523592	4	17.3373	0.219942	4	49.3563	0.457793	4	0	0	4	19.9	0.247845	4	90.8	1.85652
		Un_Proteobacteria	52.8002	0.680863	8	13.6679	0.179284	8	81.4396	1.03315	8	3.19286	0.0296146	8	129.536	3.32445	8	5.4	0.0672545	8	78.0125	1.7892
	Spirochaetota	Alkalispirochaetaceae	0	0	1	3.5723	0.0468584	1	15.5123	0.196791	1	0	0	1	0	0	1	0	0	1	95.7	n/a
	Verrucomicrobiota	Akkermansiaceae	0	0	2	20.3466	0.266889	2	0	0	2	0	0	2	0	0	2	39.5	0.491954	2	91.6	0.989949
		Opitutaceae	6.57997	0.0848492	2	0	0	2	0	0	2	9.71161	0.0900779	2	28.688	0.736257	2	4.8	0.0597818	2	93.7	0.848528
		T3Sed10-336	0	0	3	12.4254	0.162986	3	20.3029	0.257564	3	0	0	3	0	0	3	0	0	3	89.9	1.13578
		UBA6053	2.24682	0.0289729	2	0	0	2	30.1121	0.382005	2	0	0	2	0	0	2	0	0	2	89.6	1.13137
		Un_Chlamydiia	62.4294	0.805033	1	0	0	1	0	0	1	0	0	1	57.0241	1.46348	1	0	0	1	79.7	n/a
		Un_Opitutales	2.88877	0.0372509	1	0	0	1	11.9764	0.151934	1	0	0	1	4.048	0.103889	1	0	0	1	86.2	n/a
		Un_Verrucomicrobiae	12.0365	0.155212	4	31.5294	0.413577	4	29.884	0.379111	4	0	0	4	2.64	0.0677537	4	53.2	0.662582	4	80.925	1.15289
		Un_Verrucomicrobiota	23.4311	0.302146	5	61.9716	0.812892	5	19.3904	0.245988	5	0	0	5	11.792	0.302633	5	156.3	1.94664	5	71.18	7.03257
	Un_Armatimonadota		0	0	1	0	0	1	0	0	1	18.625	0.172752	1	0	0	1	0	0	1	73.2	n/a
	Un_Dependentiae		86.8235	1.1196	3	15.5317	0.203732	3	9.01083	0.114312	3	3.05982	0.0283807	3	40.128	1.02986	3	7.4	0.0921636	3	68.8667	0.503322
	Un_Zixibacteria		4.81461	0.0620848	1	3.88293	0.0509331	1	0	0	1	0	0	1	0	0	1	5	0.0622727	1	61.3	n/a
	Un_Bacteria		38.6774	0.498748	19	24.3848	0.31986	19	54.179	0.68732	19	289.353	2.68383	19	91.5201	2.3488	19	64.8	0.807054	19	54.1579	3.33688
																						Total MAGs identified in the prokaryotic community (based on rpS3 gene)
																						% over total reconstructed genomes

## Sheet: Table S3
Table S3. Key enzymes and encoding genes used for metabolic pathway annotations of assembled reads from the prokaryotic community and metagenome-assembled genomes (MAGs) from the Laguna Lejía terrace.
KO	Enzyme name	Gene	EC number
Reductive pentose phosphate cycle (Calvin cycle)
K00855	phosphoribulokinase	prkB	EC:2.7.1.19
K01601	ribulose-bisphosphate carboxylase large chain	rbcL	EC:4.1.1.39
K01602	ribulose-bisphosphate carboxylase small chain	rbcS	EC:4.1.1.39
K05298	glyceraldehyde-3-phosphate dehydrogenase (NADP+) (phosphorylating)	GAPA	EC:1.2.1.13
Reductive tricarboxylic acid (TCA) cycle
K15232	citryl-CoA synthetase large subunit	ccsA	EC:6.2.1.18
K15233	citryl-CoA synthetase small subunit	ccsB
K15234	citryl-CoA lyase	ccl	EC:4.1.3.34
3-Hydroxypropionate bi-cycle
K14468	malonyl-CoA reductase / 3-hydroxypropionate dehydrogenase (NADP+)	mcr	EC:1.2.1.75, EC:1.1.1.298
K14469	acrylyl-CoA reductase (NADPH) / 3-hydroxypropionyl-CoA dehydratase / 3-hydroxypropionyl-CoA synthetase		EC:1.3.1.84, EC:4.2.1.116, EC:6.2.1.36
K15052	propionyl-CoA carboxylase		EC:6.4.1.3, EC:2.1.3.15
3-Hydroxypropionate/4-hydroxybutyrate cycle
K15039	3-hydroxypropionate dehydrogenase (NADP+)		EC:1.1.1.298
K15018	3-hydroxypropionyl-coenzyme A synthetase		EC:6.2.1.36
K15019	3-hydroxypropionyl-coenzyme A dehydratase		EC:4.2.1.116
K14466	4-hydroxybutyrate---CoA ligase (AMP-forming)		EC:6.2.1.40
K18861	4-hydroxybutyrate---CoA ligase (AMP-forming)		EC:6.2.1.40
Reductive acetyl-CoA pathway (Wood-Ljungdahl pathway)
K00198	anaerobic carbon-monoxide dehydrogenase catalytic subunit	cooS, acsA	EC:1.2.7.4
K05299	formate dehydrogenase (NADP+) alpha subunit	fdhA	EC:1.17.1.10
K15022	formate dehydrogenase (NADP+) beta subunit	fdhB	EC:1.17.1.10
K22015	formate dehydrogenase (hydrogenase)	fdhF	EC:1.17.98.4, EC:1.17.98.-
K25123	iron hydrogenase HydA2	hydA2	EC:1.12.7.-
K15023	5-methyltetrahydrofolate corrinoid/iron sulfur protein methyltransferase	acsE	EC:2.1.1.258
K14138	acetyl-CoA synthase	acsB	EC:2.3.1.169
K00197	acetyl-CoA decarbonylase/synthase, CODH/ACS complex subunit gamma	cdhE,acsC	EC:2.1.1.245
K00194	acetyl-CoA decarbonylase/synthase, CODH/ACS complex subunit delta	cdhD, acsD	EC:2.1.1.245
Methanogenesis
K00399	methyl-coenzyme M reductase alpha subunit	mcrA	EC:2.8.4.1
K00401	methyl-coenzyme M reductase beta subunit	mcrB	EC:2.8.4.1
K00402	methyl-coenzyme M reductase gamma subunit	mcrG	EC:2.8.4.1
Methane oxidation
K10944	methane/ammonia monooxygenase subunit A	pmoA, amoA	EC:1.14.18.3, EC:1.14.99.39
K10945	methane/ammonia monooxygenase subunit B	pmoB, amoB
K10946	methane/ammonia monooxygenase subunit C	pmoC, amoC
K16157	methane monooxygenase component A alpha chain	mmoX	EC:1.14.13.25
K16158	methane monooxygenase component A beta chain	mmoY	EC:1.14.13.25
K16159	methane monooxygenase component A gamma chain	mmoZ	EC:1.14.13.25
K16160	methane monooxygenase regulatory protein B	mmoB
K16161	methane monooxygenase component C	mmoC	EC:1.14.13.25
K16162	methane monooxygenase component D	mmoD
Carbon monoxide oxidation
K03518	aerobic carbon-monoxide dehydrogenase small subunit	coxS	[EC:1.2.5.3]
K03519	aerobic carbon-monoxide dehydrogenase medium subunit	coxM, cutM	[EC:1.2.5.3]
K03520	aerobic carbon-monoxide dehydrogenase large subunit	coxL, cutL	[EC:1.2.5.3]
Nitrogen fixation
K02588	nitrogenase iron protein NifH	nifH
K02586	nitrogenase molybdenum-iron protein alpha chain	nifD	EC:1.18.6.1
K02591	nitrogenase molybdenum-iron protein beta chain	nifK	EC:1.18.6.1
K00531	nitrogenase delta subunit	anfG	EC:1.18.6.1
K22896	vanadium-dependent nitrogenase alpha chain	vnfD	EC:1.18.6.2
K22897	vanadium-dependent nitrogenase beta chain	vnfK	EC:1.18.6.2
K22898	vanadium nitrogenase delta subunit	vnfG	EC:1.18.6.2
K22899	vanadium nitrogenase iron protein	vnfH
Assimilatory nitrate reduction
K00367	ferredoxin-nitrate reductase	narB	EC:1.7.7.2
K00372	assimilatory nitrate reductase catalytic subunit	nasA	EC:1.7.99.-
K00360	assimilatory nitrate reductase electron transfer subunit	nasB	EC:1.7.99.-
K00366	ferredoxin-nitrite reductase	nirA	EC:1.7.7.1
K10534	nitrate reductase (NAD(P)H)	NR	EC:1.7.1.1, EC:1.7.1.2, EC:1.7.1.3
K17877	nitrite reductase (NAD(P)H)	NIT-6	EC:1.7.1.4
Dissimilatory nitrate reduction
K00374	nitrate reductase gamma subunit	narI, narV	EC:1.7.5.1, EC:1.7.99.-
K02567	nitrate reductase (cytochrome)	napA	EC:1.9.6.1
K02568	nitrate reductase (cytochrome), electron transfer subunit	napB
K00370	nitrate reductase / nitrite oxidoreductase, alpha subunit	narG, narZ, nxrA	EC:1.7.5.1, EC:1.7.99.-
K00371	nitrate reductase / nitrite oxidoreductase, beta subunit	narH, narY, nxrB	EC:1.7.5.1, EC:1.7.99.-
K00362	nitrite reductase (NADH) large subunit	nirB	EC:1.7.1.15
K00363	nitrite reductase (NADH) small subunit	nirD	EC:1.7.1.15
K03385	nitrite reductase (cytochrome c-552)	nrfA	EC:1.7.2.2
K15876	cytochrome c nitrite reductase small subunit	nrfH
Denitrification
K00368	nitrite reductase (NO-forming)	nirK	EC:1.7.2.1
K15864	nitrite reductase (NO-forming) / hydroxylamine reductase	nirS	EC:1.7.2.1, EC:1.7.99.1
K04561	nitric oxide reductase subunit B	norB	EC:1.7.2.5
K02305	nitric oxide reductase subunit C	norC
K00376	nitrous-oxide reductase	nosZ	EC:1.7.2.4
Nitrification
K00370	nitrate reductase / nitrite oxidoreductase, alpha subunit	narG, narZ, nxrA	EC:1.7.5.1, EC:1.7.99.-
K00371	nitrate reductase / nitrite oxidoreductase, beta subunit	narH, narY, nxrB	EC:1.7.5.1, EC:1.7.99.-
K10944	methane/ammonia monooxygenase subunit A	pmoA, amoA	EC:1.14.18.3, EC:1.14.99.39
K10945	methane/ammonia monooxygenase subunit B	pmoB, amoB
K10946	methane/ammonia monooxygenase subunit C	pmoC, amoC
K10535	hydroxylamine dehydrogenase	hao	EC:1.7.2.6
Assimilatory sulfate reduction
K00958	sulfate adenylyltransferase	sat	EC:2.7.7.4
K00955	bifunctional enzyme CysN/CysC	cysNC	EC:2.7.7.4, EC:2.7.1.25
K00957	sulfate adenylyltransferase subunit 2	cysD	EC:2.7.7.4
K00956	sulfate adenylyltransferase subunit 1	cysN	EC:2.7.7.4
K00860	adenylylsulfate kinase	cysC	EC:2.7.1.25
K00390	phosphoadenosine phosphosulfate reductase	cysH	EC:1.8.4.8, EC:1.8.4.10
K00380	sulfite reductase (NADPH) flavoprotein alpha-component	cysJ	EC:1.8.1.2
K00381	sulfite reductase (NADPH) hemoprotein beta-component	cysI	EC:1.8.1.2
K00392	sulfite reductase (ferredoxin)	sir	EC:1.8.7.1
Dissimilatory sulfate reduction
K00394	adenylylsulfate reductase, subunit A	aprA	EC:1.8.99.2
K00395	adenylylsulfate reductase, subunit B	aprB	EC:1.8.99.2
K11180	dissimilatory sulfite reductase alpha subunit	dsrA	EC:1.8.99.5
K11181	dissimilatory sulfite reductase beta subunit	dsrB	EC:1.8.99.5
Thiosulfate oxidation
K17222	L-cysteine S-thiosulfotransferase	soxA	EC:2.8.5.2
K17223	L-cysteine S-thiosulfotransferase	soxX	EC:2.8.5.2
K17224	S-sulfosulfanyl-L-cysteine sulfohydrolase	soxB	EC:3.1.6.20
K17225	sulfane dehydrogenase subunit SoxC	soxC
K22622	S-disulfanyl-L-cysteine oxidoreductase SoxD	soxD	EC:1.8.2.6
K17226	sulfur-oxidizing protein SoxY	soxY
K17227	sulfur-oxidizing protein SoxZ	soxZ
Sulfur oxidation
K17725	sulfur dioxygenase	ETHE1	[EC:1.13.11.18]
Halogen metabolism/resistance
K21741	reactive chlorine resistance protein C	rclC
K09162	chlorite dismutase	cld	EC:1.13.11.49
K06199	fluoride exporter	crcB, FEX
K01560	2-haloacid dehalogenase		EC:3.8.1.2
K01561	haloacetate dehalogenase		EC:3.8.1.3
K01563	haloalkane dehalogenase		EC:3.8.1.5
Arsenic metabolism/resistance
K08356	arsenite oxidase large subunit	aoxB	EC:1.20.2.1, EC:1.20.9.1
K08355	arsenite oxidase small subunit	aoxA	EC:1.20.2.1, EC:1.20.9.1
K03325	arsenite transporter, arsenite efflux protein-like protein	ACR3, arsB
K03893	arsenical pump membrane protein, arsenite/antimonite efflux pump membrane family protein	arsB
K22547	arsenate reductase	HAC1	EC:1.20.4.1
K00537	arsenate reductase (glutaredoxin)	arsC	EC:1.20.4.1
K03741	arsenate reductase (thioredoxin)	arsC	EC:1.20.4.4
K07755	arsenite methyltransferase	AS3MT	EC:2.1.1.137
K01551	arsenite/tail-anchored protein-transporting ATPase	arsA, ASNA1, GET3	EC:7.3.2.7, EC:7.3.-.-
K11811	arsenical resistance protein ArsH, NADPH-dependent FMN reductase	arsH
K03892	arsenate/arsenite/antimonite-responsive transcriptional repressor, lead/cadmium/zinc/bismuth-responsive transcriptional repressor	arsR
K08352	thiosulfate reductase / polysulfide reductase chain A, anaerobic arsenite oxidase	phsA, psrA	EC:1.8.5.5
Copper metabolism/resistance
K07233	copper resistance protein B	pcoB, copB
K07156	copper resistance protein C	copC, pcoC
K07245	copper resistance protein D	pcoD
K07787	Cu(I)/Ag(I) efflux system membrane protein CusA/SilA	cusA, silA
K07810	Cu(I)/Ag(I) efflux system periplasmic protein CusF	cusF
K14166	copper transport protein	ycnJ
K22552	multicopper oxidase	mmcO
K19591	MerR family transcriptional regulator, copper efflux regulator	cueR
K07665	two-component system, OmpR family, copper resistance phosphate regulon response regulator CusR	cusR, copR, silR
K11923	MerR family transcriptional regulator, copper efflux regulator	cueR
K19595	membrane fusion protein, gold/copper resistance efflux system	gesA, mexP
Multidrug resistance
K21903	ArsR family transcriptional regulator, lead/cadmium/zinc/bismuth-responsive transcriptional repressor	cadC, smtB
K07239	heavy-metal exporter, HME family	TC.HME
K03327	multidrug resistance protein, MATE family	TC.MATE, SLC47A, norM, mdtK, dinF
K09771	small multidrug resistance family-3 protein	TC.SMR3
K03297	small multidrug resistance pump	emrE, qac, mmr, smr
K07552	MFS transporter, DHA1 family, multidrug resistance protein	bcr, tcaB
K08152	MFS transporter, DHA1 family, multidrug resistance protein B	lmrP
K08161	MFS transporter, DHA1 family, multidrug resistance protein	mdtG
K08162	MFS transporter, DHA1 family, multidrug resistance protein	mdtH
K08167	MFS transporter, DHA2 family, multidrug resistance protein	smvA, qacA, lfrA
K03446	MFS transporter, DHA2 family, multidrug resistance protein	emrB
K08169	MFS transporter, DHA2 family, multidrug resistance protein	yebQ
K18833	MFS transporter, DHA3 family, multidrug efflux protein	cmr
K08221	MFS transporter, ACDE family, multidrug resistance protein	yitG, ymfD, yfmO
K18990	membrane fusion protein, multidrug efflux system	vexE
K03585	membrane fusion protein, multidrug efflux system	acrA, mexA, adeI, smeD, mtrC, cmeA
K19586	membrane fusion protein, multidrug efflux system	acrA, mexA, adeI, smeD, mtrC, cmeA
K03543	membrane fusion protein, multidrug efflux system	emrA
K07799	membrane fusion protein, multidrug efflux system	mdtA
K18298	membrane fusion protein, multidrug efflux system	mexE
K18302	membrane fusion protein, multidrug efflux system	mexJ
K18138	multidrug efflux pump	acrB, mexB, adeJ, smeE, mtrD, cmeB
K18989	multidrug efflux pump	vexF
K19585	multidrug efflux pump	oqxB
K07788	multidrug efflux pump	mdtB
K18303	multidrug efflux pump	mexK
K18139	outer membrane protein, multidrug efflux system	oprM, emhC, ttgC, cusC, adeK, smeF, mtrE, cmeC, gesC
K18300	outer membrane protein, multidrug efflux system	oprN
K18903	outer membrane protein, multidrug efflux system	oprC, opcM
K18904	outer membrane protein, multidrug efflux system	nodT, ameC
K18893	ATP-binding cassette, subfamily B, multidrug efflux pump	vcaM
K18889	ATP-binding cassette, subfamily B, multidrug efflux pump	mdlA, smdA
K18890	ATP-binding cassette, subfamily B, multidrug efflux pump	mdlB, smdB

## Sheet: Table S6
Table S6. Prediction of metabolic potencial of the prokaryotic community (metagenome assemblies) of the Laguna Lejía terrace based on the identification of key enzymes and encoding genes. Numbers in samples A-F refers to the relative abundance (gene coverage).
KO	Enzyme name	Gene	A	B	C	D	E	F		Description
Reductive pentose phosphate cycle (Calvin cycle)
K00855	phosphoribulokinase	prkB	870.482	1837.87	1364.63	1079.98	124.432	1995.2		CBB cycle
K01601	ribulose-bisphosphate carboxylase large chain	rbcL	693.785	945.572	829.795	882.559	70.0481	529.4		CBB cycle
K01602	ribulose-bisphosphate carboxylase small chain	rbcS	492.856	783.576	547.95	857.947	100.32	429.8		CBB cycle
3-Hydroxypropionate/4-hydroxybutyrate cycle
K15019	3-hydroxypropionyl-coenzyme A dehydratase		120.686	165.258	56.5743	53.6134	0	476		hydroxypropionate-hydroxybutylate cycle
Reductive acetyl-CoA pathway (Wood-Ljungdahl pathway)
K00198	anaerobic carbon-monoxide dehydrogenase catalytic subunit	cooS, acsA	6.41948	0	28.059	15.033	0	9.7		Wood-Ljungdahl pathway (Bacterial)
Methane oxidation
K10944	methane/ammonia monooxygenase subunit A	pmoA, amoA	155.993	180.168	59.768	56.4071	0	136.5		Methane oxidation, methanotroph, methane => formaldehyde/ Nitrification, ammonia => nitrite/Complete nitrification, comammox, ammonia => nitrite => nitrate
K10945	methane/ammonia monooxygenase subunit B	pmoB, amoB	153.426	180.168	58.6274	37.5161	0	482.3		Methane oxidation, methanotroph, methane => formaldehyde/ Nitrification, ammonia => nitrite/Complete nitrification, comammox, ammonia => nitrite => nitrate
K10946	methane/ammonia monooxygenase subunit C	pmoC, amoC	154.709	180.168	66.9539	56.4071	0	482.3		Methane oxidation, methanotroph, methane => formaldehyde/ Nitrification, ammonia => nitrite/Complete nitrification, comammox, ammonia => nitrite => nitrate
Carbon monooxide oxidation
K03518	aerobic carbon-monoxide dehydrogenase small subunit	coxS	4157.9	5816.95	5489.53	9264.08	2306.66	5261.8
K03519	aerobic carbon-monoxide dehydrogenase medium subunit	coxM, cutM	2188.24	4139.21	3927.69	5240.68	1851.87	3968.9
K03520	aerobic carbon-monoxide dehydrogenase large subunit	coxL, cutL	2513.07	2187.65	3927.92	7407.96	1670.07	3740.3
Assimilatory nitrate reduction
K00367	ferredoxin-nitrate reductase	narB	10.2712	11.1829	130.03	14.767	0	0		assimilatory nitrate reduction
K00372	assimilatory nitrate reductase catalytic subunit	nasA	256.137	330.205	302.604	92.5929	0	295.8		assimilatory nitrate reduction
K00360	assimilatory nitrate reductase electron transfer subunit	nasB	0	0	0	54.0125	0	0		assimilatory nitrate reduction
K00366	ferredoxin-nitrite reductase	nirA	109.131	51.4101	94.6707	96.1848	0	80.3		assimilatory nitrate reduction
Dissimilatory nitrate reduction
K00374	nitrate reductase gamma subunit	narI, narV	520.941	197.719	721.094	945.352	104.72	219.3		dissimilatory nitrate reduction/denitrification
K02567	nitrate reductase (cytochrome)	napA	182.795	95.2096	258.577	349.884	0	266.5		dissimilatory nitrate reduction/denitrification
K02568	nitrate reductase (cytochrome), electron transfer subunit	napB	179.264	69.8928	195.957	362.256	0	242.4		dissimilatory nitrate reduction/denitrification
K00370	nitrate reductase / nitrite oxidoreductase, alpha subunit	narG, narZ, nxrA	1362.86	1329.98	1678.64	981.138	810.129	984.9		nitrification/dissimilatory nitrate reduction/denitrification
K00371	nitrate reductase / nitrite oxidoreductase, beta subunit	narH, narY, nxrB	1011.87	1205.73	1444.93	766.419	559.681	845.3		nitrification/dissimilatory nitrate reduction/denitrification
K00362	nitrite reductase (NADH) large subunit	nirB	476.325	430.54	741.625	1050.98	0	564.6		dissimilatory nitrate reduction
K00363	nitrite reductase (NADH) small subunit	nirD	370.244	542.058	488.524	1093.02	103.312	513.5		dissimilatory nitrate reduction
K03385	nitrite reductase (cytochrome c-552)	nrfA	451.61	788.857	590.837	621.543	148.544	640.2		dissimilatory nitrate reduction
K15876	cytochrome c nitrite reductase small subunit	nrfH	356.121	856.11	439.478	619.813	148.544	538.9		dissimilatory nitrate reduction
Denitrification
K00368	nitrite reductase (NO-forming)	nirK	3651.08	3235.42	3471.79	2645.95	890.913	3436.6		denitrification (NO-forming)
K15864	nitrite reductase (NO-forming) / hydroxylamine reductase	nirS	456.104	58.0887	268.842	497.288	355.52	23.8		denitrification (NO-forming)
K04561	nitric oxide reductase subunit B	norB	633.121	284.231	725.657	723.315	438.592	453.9		denitrification (N2O-forming)
K02305	nitric oxide reductase subunit C	norC	767.449	1720.14	975.451	599.326	332.464	885.1		denitrification (N2O-forming)
K00376	nitrous-oxide reductase	nosZ	1002.88	780.936	1615.33	2853.62	287.056	786.9		denitrification (N2-forming)
Nitrification
K00370	nitrate reductase / nitrite oxidoreductase, alpha subunit	narG, narZ, nxrA	1362.86	1329.98	1678.64	981.138	810.129	984.9		nitrification/dissimilatory nitrate reduction/denitrification
K00371	nitrate reductase / nitrite oxidoreductase, beta subunit	narH, narY, nxrB	1011.87	1205.73	1444.93	766.419	559.681	845.3		nitrification/dissimilatory nitrate reduction/denitrification
K10944	methane/ammonia monooxygenase subunit A	pmoA, amoA	155.993	180.168	59.768	56.4071	0	136.5		nitrification
K10945	methane/ammonia monooxygenase subunit B	pmoB, amoB	153.426	180.168	58.6274	37.5161	0	482.3		nitrification
K10946	methane/ammonia monooxygenase subunit C	pmoC, amoC	154.709	180.168	66.9539	56.4071	0	482.3		nitrification
Assimilatory sulfate reduction
K00958	sulfate adenylyltransferase	sat	2051.83	3735.07	2570.6	2087.33	744.305	2460.8		assimilatory sulfate reduction/dissimilatory sulfate reduction
K00955	bifunctional enzyme CysN/CysC	cysNC	1756.69	1946.44	2460.18	2054.6	605.089	1695.5		assimilatory sulfate reduction
K00957	sulfate adenylyltransferase subunit 2	cysD	2966.28	3114.74	4404.13	3484.87	1027.14	3136.2		assimilatory sulfate reduction
K00956	sulfate adenylyltransferase subunit 1	cysN	2640.65	2699.73	3551.98	4188.5	737.089	2596.1		assimilatory sulfate reduction
K00860	adenylylsulfate kinase	cysC	458.19	1430.01	832.418	719.59	0	790.6		assimilatory sulfate reduction
K00390	phosphoadenosine phosphosulfate reductase	cysH	3593.3	6618.54	5818.26	4384.99	898.833	6445		assimilatory sulfate reduction
K00380	sulfite reductase (NADPH) flavoprotein alpha-component	cysJ	431.389	222.88	975.679	422.388	0	329.5		assimilatory sulfate reduction
K00381	sulfite reductase (NADPH) hemoprotein beta-component	cysI	1821.21	2098.34	1983.98	1331.82	69.6961	1429.2		assimilatory sulfate reduction
K00392	sulfite reductase (ferredoxin)	sir	1030.97	2893.1	1662.55	549.571	0	2343.4		assimilatory sulfate reduction
Dissimilatory sulfate reduction
K00394	adenylylsulfate reductase, subunit A	aprA	274.754	169.296	190.026	718.925	174.24	69.2		dissimilatory sulfate reduction
K00395	adenylylsulfate reductase, subunit B	aprB	181.35	35.8783	99.8035	758.836	192.192	43.6		dissimilatory sulfate reduction
K11180	dissimilatory sulfite reductase alpha subunit	dsrA	37.8749	33.2379	10.9499	461.9	181.984	16.3		dissimilatory sulfate reduction
K11181	dissimilatory sulfite reductase beta subunit	dsrB	37.8749	26.2486	10.9499	461.9	0	16.3		dissimilatory sulfate reduction
Thiosulfate oxidation
K17222	L-cysteine S-thiosulfotransferase	soxA	156.314	52.4973	211.241	609.836	140.272	33.9		thiosulfate oxidation
K17223	L-cysteine S-thiosulfotransferase	soxX	491.893	1682.55	820.784	1249.21	164.56	712.9		thiosulfate oxidation
K17224	S-sulfosulfanyl-L-cysteine sulfohydrolase	soxB	86.5025	56.2249	169.951	623.139	119.856	45		thiosulfate oxidation
K17225	sulfane dehydrogenase subunit SoxC	soxC	317.925	39.6059	494.341	297.468	0	155.6		thiosulfate oxidation
K22622	S-disulfanyl-L-cysteine oxidoreductase SoxD	soxD	311.024	86.2012	593.574	570.191	50.336	246.3		thiosulfate oxidation
K17226	sulfur-oxidizing protein SoxY	soxY	338.307	169.607	435.942	844.511	180.576	442.1		thiosulfate oxidation
K17227	sulfur-oxidizing protein SoxZ	soxZ	235.916	89.3075	242.722	464.428	130.24	189.6		thiosulfate oxidation
Sulfur oxidation
K17725	sulfur dioxygenase	ETHE1, sdo	604.715	695.822	757.936	726.375	289.168	662.7		sulfur oxidation
Halogen metabolism/resistance
K21741	reactive chlorine resistance protein C	rclC	33.3813	15.2211	294.848	5.85357	0	0
K06199	fluoride exporter	crcB, FEX	5843.17	7109.5	7604.34	11479.4	1981.59	7822.4
K01560	2-haloacid dehalogenase		1274.27	1761.45	2126.56	4831.06	682.001	1466		Chlorocyclohexane and chlorobenzene degradation, chloroalkane and chloroalkene degradation
K01561	haloacetate dehalogenase	dehH	243.298	234.529	574.64	1032.49	366.784	369.6		Chlorocyclohexane and chlorobenzene degradation, chloroalkane and chloroalkene degradation
K01563	haloalkane dehalogenase	dhaA	1657.19	1447.71	1774.45	7301.67	413.248	1420.8		Chlorocyclohexane and chlorobenzene degradation, chloroalkane and chloroalkene degradation
Arsenic metabolism/resistance
K08356	arsenite oxidase large subunit	aoxB	77.3547	51.0994	82.124	301.725	0	155
K08355	arsenite oxidase small subunit	aoxA	127.266	83.5608	142.348	286.293	0	180.3
K03325	arsenite transporter, arsenite efflux protein-like protein	ACR3, arsB	4958.73	3871.91	5680.47	5850.78	2076.27	4910.7
K03893	arsenical pump membrane protein, arsenite/antimonite efflux pump membrane family protein	arsB	2714.16	2078.77	2404.18	3259.91	770.705	2185.5
K00537	arsenate reductase (glutaredoxin)	arsC	2192.41	1641.39	2038.73	1200.65	712.977	1431.7
K03741	arsenate reductase (thioredoxin)	arsC	6188.86	6100.25	6079.57	10649.1	1737.12	6887.6
K07755	arsenite methyltransferase	AS3MT	6919.4	7808.43	8466.99	10659.5	1387.76	7461
K01551	arsenite/tail-anchored protein-transporting ATPase	arsA, ASNA1, GET3	5589.92	5513.77	8654.5	10340.2	2206.69	6733.2
K11811	arsenical resistance protein ArsH, NADPH-dependent FMN reductase	arsH	739.203	460.516	307.281	0	716.321	387
K03892	arsenate/arsenite/antimonite-responsive transcriptional repressor, lead/cadmium/zinc/bismuth-responsive transcriptional repressor	arsR	3159.51	5115.53	4216.04	6545.49	543.489	5306.9
K08352	thiosulfate reductase / polysulfide reductase chain A, anaerobic arsenite oxidase	phsA, psrA	183.276	208.747	102.085	91.7946	0	280.1
Copper metabolism/resistance
K07233	copper resistance protein B	pcoB, copB	700.847	294.326	1656.85	409.617	244.816	574.7
K07156	copper resistance protein C	copC, pcoC	2694.26	3916.48	4028.3	2914.28	264	4296.3
K07245	copper resistance protein D	pcoD	1108.8	2685.75	2967.3	2376.55	33.44	3376.8
K07787	Cu(I)/Ag(I) efflux system membrane protein CusA/SilA	cusA, silA	2199.31	3263.06	2513.34	2877.3	231.44	2514.9
K07810	Cu(I)/Ag(I) efflux system periplasmic protein CusF	cusF	48.6276	26.8699	15.5123	25.8089	0	52.1		Two-component system
K14166	copper transport protein	ycnJ	2030.96	3009.27	2845.14	2227.28	0	3614.7
K22552	multicopper oxidase	mmcO	1541.32	751.426	2069.41	1061.36	331.76	1074.7		Porphyrin metabolism
K19591	MerR family transcriptional regulator, copper efflux regulator	cueR	1260.63	1631.14	1620.24	1540.02	368.72	989.8		Multidrug resistance, efflux pump MexPQ-OpmE
K07665	two-component system, OmpR family, copper resistance phosphate regulon response regulator CusR	cusR, copR, silR	26.8013	0	0	65.8527	164.384	38.9		Imipenem resistance, repression of porin OprD
Multidrug resistance
K21903	ArsR family transcriptional regulator, lead/cadmium/zinc/bismuth-responsive transcriptional repressor	cadC, smtB	226.287	76.5715	497.763	457.51	0	198.7
K07239	heavy-metal exporter, HME family	TC.HME	218.423	1660.96	42.2026	373.032	219.648	323.1
K03327	multidrug resistance protein, MATE family	TC.MATE, SLC47A, norM, mdtK, dinF	9308.89	9922.92	10517.7	9406.56	2995.52	8121
K09771	small multidrug resistance family-3 protein	TC.SMR3	1429.14	1043.73	1881.44	5090.21	446.336	1609.7
K03297	small multidrug resistance pump	emrE, qac, mmr, smr	1354.51	1999.4	1200.84	520.835	254.848	2948.6
K07552	MFS transporter, DHA1 family, multidrug resistance protein	bcr, tcaB	1877.22	1356.08	1788.02	366.38	1344.82	1523
K08152	MFS transporter, DHA1 family, multidrug resistance protein B	lmrP	101.749	5.74674	46.1948	295.472	0	198.7
K08161	MFS transporter, DHA1 family, multidrug resistance protein	mdtG	85.5396	67.8737	283.898	612.896	0	201.1
K08167	MFS transporter, DHA2 family, multidrug resistance protein	smvA, qacA, lfrA	870	1959.33	1340.33	1298.56	0	2179.3
K03446	MFS transporter, DHA2 family, multidrug resistance protein	emrB	933.553	965.919	1151.79	3580.26	207.68	804
K18833	MFS transporter, DHA3 family, multidrug efflux protein	cmr	7.3824	15.0658	0	309.441	0	25.2
K08221	MFS transporter, ACDE family, multidrug resistance protein	yitG, ymfD, yfmO	38.5169	0	179.418	13.7027	122.144	0
K18990	membrane fusion protein, multidrug efflux system	vexE	569.087	507.267	509.853	128.113	331.936	477.7
K03585	membrane fusion protein, multidrug efflux system	acrA, mexA, adeI, smeD, mtrC, cmeA	841.754	295.103	241.924	118.003	726.353	272.2		Multidrug resistance, efflux pump MexAB-OprM
K19586	membrane fusion protein, multidrug efflux system	acrA, mexA, adeI, smeD, mtrC, cmeA	536.348	428.365	292.111	588.55	0	129.8		Multidrug resistance, efflux pump MexAB-OprM
K03543	membrane fusion protein, multidrug efflux system	emrA	364.145	105.305	240.213	673.693	63.0081	104.3
K07799	membrane fusion protein, multidrug efflux system	mdtA	13.3204	36.9655	43.001	113.346	0	42.6
K18298	membrane fusion protein, multidrug efflux system	mexE	0	0	0	0	0	138		Multidrug resistance, efflux pump MexEF-OprN
K18302	membrane fusion protein, multidrug efflux system	mexJ	42.3686	0	12.2045	0	0	0		Multidrug resistance, efflux pump MexJK-OprM
K18138	multidrug efflux pump	acrB, mexB, adeJ, smeE, mtrD, cmeB	928.899	228.783	455.218	112.814	385.088	220.1		Multidrug resistance, efflux pump MexAB-OprM
K18989	multidrug efflux pump	vexF	657.194	410.504	384.728	55.875	264.88	504.2
K19585	multidrug efflux pump	oqxB	49.751	0	0	34.7223	0	0
K07788	multidrug efflux pump	mdtB	13.3204	27.3359	15.2842	9.97768	0	10.8
K18303	multidrug efflux pump	mexK	42.3686	0	12.2045	18.625	0	0		Multidrug resistance, efflux pump MexJK-OprM
K18139	outer membrane protein, multidrug efflux system	oprM, emhC, ttgC, cusC, adeK, smeF, mtrE, cmeC, gesC	609.048	21.1232	146.569	41.108	481.536	60.2		Multidrug resistance, efflux pump MexJK-OprM/Multidrug resistance, efflux pump MexXY-OprM/Multidrug resistance, efflux pump MexAB-OprM
K18300	outer membrane protein, multidrug efflux system	oprN	49.751	0	0	69.8438	0	58.1		Multidrug resistance, efflux pump MexEF-OprN
K18903	outer membrane protein, multidrug efflux system	oprC, opcM	7.3824	0	31.709	0	0	0		Multidrug resistance, efflux pump BpeEF-OprC
K18893	ATP-binding cassette, subfamily B, multidrug efflux pump	vcaM	377.305	70.5141	319.257	75.2982	0	284.9		ABC transporters
K18889	ATP-binding cassette, subfamily B, multidrug efflux pump	mdlA, smdA	1328.35	1342.41	1800.11	917.414	69.6961	1284.7		ABC transporters
K18890	ATP-binding cassette, subfamily B, multidrug efflux pump	mdlB, smdB	946.552	1252.95	1958.32	1035.15	69.6961	1363.1		ABC transporters

## Sheet: Table S7
Table S7. Map of predicted metabolic potential and estimated in silico replication indices of the 591 metagenome-assembled genomes (MAGs) reconstructed from the Laguna Lejía terrace. The method for relative abundance and iRep estimates in each sediment layer of the terrace (i.e., A, B, C, D, E and F) are described in Materials and Methods of the main text. MAG-specific metabolisms are indicated a…
Sample	Genome ID	GTDB classification	Kingdom	Phylum	Class	Order	Family	Genus	Species	Completeness uBin (%)	Contamination uBin (%)	Completeness CheckM (%)	Contamination CheckM (%)	Genome size (Mbp)	Dereplicated genomes (dRep)	Relative abundance						iRep						CBB cycle			3-HP/4-HB cycle	Wood-Ljungdahl pathway	Methane oxidation			Carbon monooxide oxidation			Assimilatory nitrate reduction				Dissimilatory nitrate reduction
																A	B	C	D	E	F	A	B	C	D	E	F	K00855	K01601	K01602	K15019	K00198	K10944	K10945	K10946	K03518	K03519	K03520	K00367	K00372	K00360	K00366	K00374	K02567	K02568	K00370	K00371	K00362	K00363
Lejia_A	Lejia_A_Actinobacteria_62_27	d__Bacteria;p__Actinobacteriota;c__Acidimicrobiia;o__UBA5794;f__ZC4RG35;g__MA-ANB-1;s__	Bacteria	Actinobacteriota	Acidimicrobiia	UBA5794	ZC4RG35	MA-ANB-1		94.1176	0	88.38	0.85	0.522854	X	37.0576	0.193262	1.22529	0.139571	68.043	0.0851006	1.36406	-	-	-	1.65328	-									1	1	1
Lejia_A	Lejia_A_Actinobacteria_64_29	d__Bacteria;p__Actinobacteriota;c__UBA4738;o__UBA4738;f__;g__;s__	Bacteria	Actinobacteriota	UBA4738	UBA4738				92.1569	0	92.31	0.85	0.643635	X	41.3164	1.49138	41.6197	5.37743	1.87691	2.34853	1.25645	-	1.21403	-	-	-
Lejia_A	Lejia_A_Actinobacteria_66_105	d__Bacteria;p__Actinobacteriota;c__Acidimicrobiia;o__UBA5794;f__;g__;s__	Bacteria	Actinobacteriota	Acidimicrobiia	UBA5794				98.0392	0	88.46	0.85	0.760106	X	150.23	2.43259	64.3302	0.166307	61.6889	0.0124069	1.31666	-	-	-	1.7075	-									1	1	1
Lejia_A	Lejia_A_Actinobacteria_68_14	d__Bacteria;p__Actinobacteriota;c__Acidimicrobiia;o__IMCC26256;f__PALSA-555;g__;s__	Bacteria	Actinobacteriota	Acidimicrobiia	IMCC26256	PALSA-555			98.0392	1.96078	97.44	2.14	1.07972	X	20.5025	1.65402	0.0356012	0.062079	0.28393	0.0314221	1.25401	-	-	-	-	-									1	1	1
Lejia_A	Lejia_A_Actinobacteria_69_12	d__Bacteria;p__Actinobacteriota;c__UBA4738;o__UBA4738;f__HRBIN12;g__;s__	Bacteria	Actinobacteriota	UBA4738	UBA4738	HRBIN12			92.1569	0	91.14	0.85	0.731917	X	18.9728	0.0500075	2.17129	0.0364651	1.35214	0.0464752	1.30961	-	-	-	-	-	1								1	1	1
Lejia_A	Lejia_A_Actinobacteria_69_39	d__Bacteria;p__Actinobacteriota;c__UBA4738;o__UBA4738;f__HRBIN12;g__;s__	Bacteria	Actinobacteriota	UBA4738	UBA4738	HRBIN12			100	0	97.44	0.27	0.644619	X	58.5163	626.273	461.458	8.988	14.4712	1015.96	1.24684	-	1.13871	-	3.01047	1.13556	1								1	1
Lejia_A	Lejia_A_Bacteria_56_15	d__Bacteria;p__Patescibacteria;c__Paceibacteria;o__UBA9983;f__CSBR16-193;g__;s__	Bacteria	Patescibacteria	Paceibacteria	UBA9983	CSBR16-193			76.4706	1.96078	70.79	1.72	0.611624	X	21.4578	0.0492651	0.353223	0.00282354	7.85958	0.00372621	1.67905	-	-	-	-	-																			1	1
Lejia_A	Lejia_A_Bacteria_67_43	d__Bacteria;p__Planctomycetota;c__Phycisphaerae;o__Phycisphaerales;f__Phycisphaeraceae;g__;s__	Bacteria	Planctomycetota	Phycisphaerae	Phycisphaerales	Phycisphaeraceae			92.1569	1.96078	85.23	0	1.03118	X	62.1789	80.8681	82.7876	0.0609813	7.39848	0.0181566	1.25966	1.3009	1.31119	-	-	-																			1	1
Lejia_A	Lejia_A_Bacteria_69_16	d__Bacteria;p__Planctomycetota;c__UBA1135;o__UBA1135;f__GCA-002686595;g__;s__	Bacteria	Planctomycetota	UBA1135	UBA1135	GCA-002686595			90.1961	0	89.78	1.08	1.13071	X	23.9103	0.0148399	0.0217031	0.0152814	5.18183	0.0135977	1.25691	-	-	-	-	-
Lejia_A	Lejia_A_Bacteria_71_58	d__Bacteria;p__Chloroflexota;c__Dehalococcoidia;o__UBA2979;f__UBA2979;g__W-Chloroflexi-9;s__	Bacteria	Chloroflexota	Dehalococcoidia	UBA2979	UBA2979	W-Chloroflexi-9		76.4706	0	73.34	0	0.535736	X	65.4909	0.371433	5.2003	0.341983	0.242665	0.0319334	1.47583	-	-	-	-	-									1
Lejia_A	Lejia_A_Bacteroidetes_38_25	d__Bacteria;p__Bacteroidota;c__Bacteroidia;o__Flavobacteriales;f__Crocinitomicaceae;g__;s__	Bacteria	Bacteroidota	Bacteroidia	Flavobacteriales	Crocinitomicaceae			96.0784	0	96.22	0.54	1.13949	X	37.4923	3.95662	0.00316264	0.00119014	18.1592	0.00257234	1.22108	-	-	-	2.18605	-
Lejia_A	Lejia_A_Bacteroidetes_44_22	d__Bacteria;p__Bacteroidota;c__Bacteroidia;o__Bacteroidales;f__GCA-2748055;g__;s__	Bacteria	Bacteroidota	Bacteroidia	Bacteroidales	GCA-2748055			98.0392	3.92157	95.32	1.68	1.07787	X	31.0255	1.9273	19.879	0.003515	13.3968	0.0479285	1.35733	-	1.38918	-	2.45234	-
Lejia_A	Lejia_A_Bacteroidetes_44_30	d__Bacteria;p__Bacteroidota;c__Bacteroidia;o__Bacteroidales;f__GCA-2748055;g__;s__	Bacteria	Bacteroidota	Bacteroidia	Bacteroidales	GCA-2748055			98.0392	0	95.48	2.14	1.07474	X	44.7286	4.80588	15.6343	0.00370516	4.96113	0.0150471	1.16849	-	1.27157	-	-	-
Lejia_A	Lejia_A_Bacteroidetes_45_16	d__Bacteria;p__Bacteroidota;c__Bacteroidia;o__UBA7662;f__;g__;s__	Bacteria	Bacteroidota	Bacteroidia	UBA7662				100	0	97.27	0	1.11755	X	23.7105	0.00206861	0.00457064	0.00136337	7.13222	0.00144845	1.244	-	-	-	-	-
Lejia_A	Lejia_A_Balneolales_33_15	d__Bacteria;p__Patescibacteria;c__Paceibacteria;o__UBA6257;f__GWB1-50-10;g__;s__	Bacteria	Patescibacteria	Paceibacteria	UBA6257	GWB1-50-10			88.2353	1.96078	72.74	2.25	0.398598	X	22.0376	5.34463	30.3806	0.0161587	6.30829	0.584322	-	-	-	-	-	-
Lejia_A	Lejia_A_Balneolales_46_9	d__Bacteria;p__Bacteroidota;c__Rhodothermia;o__Balneolales;f__Balneolaceae;g__;s__	Bacteria	Bacteroidota	Rhodothermia	Balneolales	Balneolaceae			78.4314	3.92157	80.58	1.09	0.456871	X	11.0449	3.47026	106.727	0.0103679	5.73311	0.00485283	-	-	-	-	-	-
Lejia_A	Lejia_A_Balneolales_51_14	d__Bacteria;p__Bacteroidota;c__Rhodothermia;o__Balneolales;f__Balneolaceae;g__;s__	Bacteria	Bacteroidota	Rhodothermia	Balneolales	Balneolaceae			96.0784	0	90.71	0.55	0.581307	X	21.4529	9.01848	21.3425	0.00355375	4.97091	0.801385	1.26062	1.4004	1.2808	-	-	-
Lejia_A	Lejia_A_Balneolales_67_18	d__Bacteria;p__Actinobacteriota;c__UBA4738;o__UBA4738;f__;g__;s__	Bacteria	Actinobacteriota	UBA4738	UBA4738				92.1569	0	84.62	0	0.539486	X	27.1224	0.0986255	0.0763971	0.0245216	0.300784	0.127071	1.22717	-	-	-	-	-
Lejia_A	Lejia_A_Betaproteobacteria_63_26	d__Bacteria;p__Proteobacteria;c__Gammaproteobacteria;o__Burkholderiales;f__SG8-40;g__;s__	Bacteria	Proteobacteria	Gammaproteobacteria	Burkholderiales	SG8-40			100	1.96078	98.93	0.95	1.14919	X	38.5616	0.0528532	2.42926	0.0124849	13.163	0.00975128	1.21086	-	-	-	-	-	1								1	1	1					1			1	1
Lejia_A	Lejia_A_Blastopirellula_58_20	d__Bacteria;p__Planctomycetota;c__Planctomycetes;o__Pirellulales;f__Pirellulaceae;g__;s__	Bacteria	Planctomycetota	Planctomycetes	Pirellulales	Pirellulaceae			90.1961	1.96078	93.61	0.19	1.4699	X	26.2935	4.88087	197.077	0.022924	3.52785	0.0117378	1.36676	-	1.40882	-	-	-																					1	1
Lejia_A	Lejia_A_Candidatus_Dadabacteria_bacterium_RIFCSPHIGHO2_12_FULL_53_21_40_8	d__Bacteria;p__Desulfobacterota_D;c__UBA1144;o__UBA2774;f__UBA2774;g__CR02bin9;s__	Bacteria	Desulfobacterota_D	UBA1144	UBA2774	UBA2774	CR02bin9		62.7451	1.96078	77.69	5.04	0.610891	X	12.9474	0.0238277	0.0224348	0.00741683	8.56689	0.00184697	1.28935	-	-	-	-	-
Lejia_A	Lejia_A_Chloroflexi_59_9	d__Bacteria;p__Chloroflexota;c__Anaerolineae;o__Caldilineales;f__Caldilineaceae;g__Litorilinea;s__	Bacteria	Chloroflexota	Anaerolineae	Caldilineales	Caldilineaceae	Litorilinea		94.1176	1.96078	84.85	0	1.26351	X	13.3133	0.0572654	0.00476269	0.00366627	8.68048	0.00412922	1.34586	-	-	-	-	-									1
Lejia_A	Lejia_A_Clostridia_60_10	d__Bacteria;p__Firmicutes_E;c__DTU015;o__D8A-2;f__D2;g__;s__	Bacteria	Firmicutes_E	DTU015	D8A-2	D2			90.1961	3.92157	72.28	0	0.526493	X	15.7335	0.0418113	0.955108	0.00678743	0.151319	0.0681419	1.26222	-	-	-	-	-
Lejia_A	Lejia_A_Flavobacteriales_38_19	d__Bacteria;p__Bacteroidota;c__Bacteroidia;o__Flavobacteriales;f__Flavobacteriaceae;g__CG2-30-34-30;s__	Bacteria	Bacteroidota	Bacteroidia	Flavobacteriales	Flavobacteriaceae	CG2-30-34-30		98.0392	0	96.66	0.48	0.960747	X	28.7547	0.145237	0.121351	0.00441345	40.9486	0.00467267	1.25756	-	-	-	1.70651	-
Lejia_A	Lejia_A_Gammaproteobacteria_52_14	d__Bacteria;p__Proteobacteria;c__Gammaproteobacteria;o__Pseudomonadales;f__Pseudohongiellaceae;g__UBA9145;s__	Bacteria	Proteobacteria	Gammaproteobacteria	Pseudomonadales	Pseudohongiellaceae	UBA9145		100	0	95.74	1.23	1.04641	X	21.3051	0.486998	0.802979	0.00456412	1.34293	1.48659	1.31131	-	-	-	-	-
Lejia_A	Lejia_A_Gammaproteobacteria_53_17	d__Bacteria;p__Proteobacteria;c__Gammaproteobacteria;o__UBA4486;f__;g__;s__	Bacteria	Proteobacteria	Gammaproteobacteria	UBA4486				88.2353	0	71.18	0.9	0.423786	X	14.8353	1.32508	12.0181	0.00351028	3.83686	0.0190014	-	-	-	-	-	-	1
Lejia_A	Lejia_A_Gammaproteobacteria_54_132	d__Bacteria;p__Proteobacteria;c__Gammaproteobacteria;o__Pseudomonadales;f__HTCC2089;g__UBA4582;s__	Bacteria	Proteobacteria	Gammaproteobacteria	Pseudomonadales	HTCC2089	UBA4582		100	3.92157	89.25	2.22	1.03765	X	185.942	0.444325	3.1121	0.00161543	56.8335	0.00308399	1.43614	-	-	-	1.7575	-									1
Lejia_A	Lejia_A_Gammaproteobacteria_55_10	d__Bacteria;p__Proteobacteria;c__Gammaproteobacteria;o__Pseudomonadales;f__Cellvibrionaceae;g__R142;s__	Bacteria	Proteobacteria	Gammaproteobacteria	Pseudomonadales	Cellvibrionaceae	R142		94.1176	0	87.56	0.49	0.846124	X	15.316	0.0161069	0.0663467	0.00239052	0.0963977	0.00767234	1.31607	-	-	-	-	-													1								1	1
Lejia_A	Lejia_A_Gemmatimonas_66_10	d__Bacteria;p__Gemmatimonadota;c__Gemmatimonadetes;o__SG8-23;f__UBA6960;g__;s__	Bacteria	Gemmatimonadota	Gemmatimonadetes	SG8-23	UBA6960			78.4314	0	83.09	0.65	0.30473	X	13.8221	0.0175876	0.557694	0.00696662	6.21019	0.00504049	1.30871	-	-	-	-	-
Lejia_A	Lejia_A_Gemmatimonas2_69_34	d__Bacteria;p__Gemmatimonadota;c__Gemmatimonadetes;o__SG8-23;f__UBA6960;g__;s__	Bacteria	Gemmatimonadota	Gemmatimonadetes	SG8-23	UBA6960			78.4314	0	70.17	1.1	0.315552	X	40.2438	6.61659	40.5368	0.0197925	19.1134	0.532286	1.24237	-	1.23729	-	2.03335	-
Lejia_A	Lejia_A_Nitriliruptor_alkaliphilus_70_15	d__Bacteria;p__Actinobacteriota;c__Actinomycetia;o__Nitriliruptorales;f__Nitriliruptoraceae;g__;s__	Bacteria	Actinobacteriota	Actinomycetia	Nitriliruptorales	Nitriliruptoraceae			86.2745	1.96078	85.47	1.71	0.438391	X	19.2098	7.12412	19.9715	0.0226032	2.12031	6.64498	1.31602	-	1.49798	-	-	1.63593
Lejia_A	Lejia_A_Paenibacillus_43_22	d__Bacteria;p__Firmicutes;c__Bacilli;o__Paenibacillales;f__Paenibacillaceae;g__UBA4045;s__	Bacteria	Firmicutes	Bacilli	Paenibacillales	Paenibacillaceae	UBA4045		98.0392	0	88.01	0.38	1.00241	X	34.0625	0.309839	4.1138	6.10324	0.615116	1.50394	1.38524	-	-	-	-	-																			1		1
Lejia_A	Lejia_A_Parachlamydiales_41_40	d__Bacteria;p__Verrucomicrobiota_A;c__Chlamydiia;o__Parachlamydiales;f__Simkaniaceae;g__;s__	Bacteria	Verrucomicrobiota_A	Chlamydiia	Parachlamydiales	Simkaniaceae			94.1176	0	88.18	0.23	0.392483	X	61.2319	0.00500117	0.0042558	0.000501037	55.9848	0.00732615	1.14673	-	-	-	1.52942	-
Lejia_A	Lejia_A_Parachlamydiales_42_13	d__Bacteria;p__Verrucomicrobiota_A;c__Chlamydiia;o__Parachlamydiales;f__Waddliaceae;g__SLOH01;s__	Bacteria	Verrucomicrobiota_A	Chlamydiia	Parachlamydiales	Waddliaceae	SLOH01		90.1961	0	92.57	0	0.507135	X	19.2805	0.00254793	10.4454	0.00195576	7.54339	0.00197518	1.28085	-	1.31679	-	-	-
Lejia_A	Lejia_A_Planctomycetes_63_55	d__Bacteria;p__Planctomycetota;c__Planctomycetes;o__Pirellulales;f__Ga0077529;g__;s__	Bacteria	Planctomycetota	Planctomycetes	Pirellulales	Ga0077529			90.1961	0	90.74	0	1.34251	X	82.1393	0.0102027	0.00522617	0.00651539	11.141	0.00636489	1.14874	-	-	-	3.9111	-															1
Lejia_A	Lejia_A_Planctomycetes_64_7	d__Bacteria;p__Planctomycetota;c__Planctomycetes;o__Pirellulales;f__PALSA-1355;g__LB-PLM-3;s__	Bacteria	Planctomycetota	Planctomycetes	Pirellulales	PALSA-1355	LB-PLM-3		80.3922	3.92157	70.02	0.07	0.64054	X	9.76657	2.46673	0.610498	0.364288	0.74732	55.1097	-	-	-	-	-	-
Lejia_A	Lejia_A_Rhizobiales_63_61	d__Bacteria;p__Proteobacteria;c__Alphaproteobacteria;o__Rhizobiales;f__Rhizobiaceae;g__RCIO01;s__	Bacteria	Proteobacteria	Alphaproteobacteria	Rhizobiales	Rhizobiaceae	RCIO01		100	0	96.97	1.02	1.25154	X	92.5979	0.0512775	3.67407	0.0133427	16.6225	0.0144047	1.18531	-	-	-	2.24872	-									1	1	1		1								1	1
Lejia_A	Lejia_A_Rhodobacterales_59_12	d__Bacteria;p__Proteobacteria;c__Alphaproteobacteria;o__Rhodobacterales;f__Rhodobacteraceae;g__;s__	Bacteria	Proteobacteria	Alphaproteobacteria	Rhodobacterales	Rhodobacteraceae			100	0	98.2	0.8	0.884754	X	18.5977	0.672417	0.00798143	0.00949921	3.62616	0.0104697	1.26341	-	-	-	-	-
Lejia_A	Lejia_A_Sneathiella_glossodoripedis_55_11	d__Bacteria;p__Proteobacteria;c__Alphaproteobacteria;o__Sneathiellales;f__Sneathiellaceae;g__Sneathiella;s__	Bacteria	Proteobacteria	Alphaproteobacteria	Sneathiellales	Sneathiellaceae	Sneathiella		92.1569	1.96078	82.76	1.32	0.89559	X	15.282	6.91828	2.97508	0.00305638	1.89623	0.0239735	1.32928	-	-	-	-	-									1	1	1		1			1			1	1	1	1
Lejia_A	Lejia_A_Solirubrobacterales_67_21	d__Bacteria;p__Actinobacteriota;c__Thermoleophilia;o__Solirubrobacterales;f__;g__;s__	Bacteria	Actinobacteriota	Thermoleophilia	Solirubrobacterales				98.0392	0	91.67	1.72	0.478314	X	32.4375	18.25	1.15907	0.0277212	2.01109	0.758497	1.21858	1.28365	-	-	-	-																1			1	1
Lejia_A	Lejia_A_Solirubrobacterales_70_104	d__Bacteria;p__Actinobacteriota;c__Thermoleophilia;o__Solirubrobacterales;f__70-9;g__VAYN01;s__	Bacteria	Actinobacteriota	Thermoleophilia	Solirubrobacterales	70-9	VAYN01		98.0392	0	93.97	0	0.659003	X	155.628	0.0767056	0.585224	0.151119	28.0364	0.037717	1.1685	-	-	-	1.83019	-
Lejia_A	Lejia_A_unclassified_32_13	d__Bacteria;p__Dependentiae;c__Babeliae;o__Babeliales;f__;g__;s__	Bacteria	Dependentiae	Babeliae	Babeliales				92.1569	0	85.39	0.19	0.370561	X	20.3747	0.0251925	0.0813597	0.00295859	2.00296	0.0105936	1.26573	-	-	-	-	-
Lejia_A	Lejia_A_Woeseia_oceani_59_31	d__Bacteria;p__Proteobacteria;c__Gammaproteobacteria;o__Woeseiales;f__Woeseiaceae;g__Woeseia;s__	Bacteria	Proteobacteria	Gammaproteobacteria	Woeseiales	Woeseiaceae	Woeseia		90.1961	0	77.17	0.49	0.582183	X	46.5645	0.0113435	0.00813979	0.00712058	9.03436	0.0044591	1.21501	-	-	-	3.06047	-
Lejia_A	Lejia_A_Actinobacteria_41_56	d__Bacteria;p__Bacteroidota;c__Rhodothermia;o__Balneolales;f__Balneolaceae;g__UBA2664;s__	Bacteria	Bacteroidota	Rhodothermia	Balneolales	Balneolaceae	UBA2664		80.3922	0	80.18	1.09	0.583817
Lejia_A	Lejia_A_Actinobacteria_63_5	d__Bacteria;p__Actinobacteriota;c__Acidimicrobiia;o__UBA5794;f__;g__;s__	Bacteria	Actinobacteriota	Acidimicrobiia	UBA5794				84.3137	3.92157	57.39	1.28	0.341748
Lejia_A	Lejia_A_Actinobacteria_65_38	d__Bacteria;p__Actinobacteriota;c__Acidimicrobiia;o__UBA5794;f__Bin76;g__;s__	Bacteria	Actinobacteriota	Acidimicrobiia	UBA5794	Bin76			60.7843	1.96078	69.44	4.54	0.390409
Lejia_A	Lejia_A_Actinobacteria_68_30	d__Bacteria;p__Actinobacteriota;c__Acidimicrobiia;o__IMCC26256;f__PALSA-555;g__;s__	Bacteria	Actinobacteriota	Acidimicrobiia	IMCC26256	PALSA-555			100	0	99.15	2.14	1.0969														1	1							1	1	1
Lejia_A	Lejia_A_Alphaproteobacteria_66_30	d__Bacteria;p__Proteobacteria;c__Alphaproteobacteria;o__Kiloniellales;f__Rhodovibrionaceae;g__;s__	Bacteria	Proteobacteria	Alphaproteobacteria	Kiloniellales	Rhodovibrionaceae			98.0392	1.96078	93.26	0.43	1.02321																						1	1	1
Lejia_A	Lejia_A_Archaea_31_70	d__Archaea;p__Nanoarchaeota;c__Nanoarchaeia;o__Pacearchaeales;f__GW2011-AR1;g__;s__	Archaea	Nanoarchaeota	Nanoarchaeia	Pacearchaeales	GW2011-AR1			73.6842	2.63158	64.25	0	0.137458
Lejia_A	Lejia_A_Archaea_33_38	d__Archaea;p__Nanoarchaeota;c__Nanoarchaeia;o__Pacearchaeales;f__GW2011-AR1;g__;s__	Archaea	Nanoarchaeota	Nanoarchaeia	Pacearchaeales	GW2011-AR1			71.0526	2.63158	63.55	0	0.158509
Lejia_A	Lejia_A_Archaea_36_51	d__Archaea;p__Nanoarchaeota;c__Nanoarchaeia;o__Pacearchaeales;f__GW2011-AR1;g__ASMP01;s__	Archaea	Nanoarchaeota	Nanoarchaeia	Pacearchaeales	GW2011-AR1	ASMP01		73.6842	2.63158	55.37	0	0.165308
Lejia_A	Lejia_A_Bacteria_40_28	d__Bacteria;p__Patescibacteria;c__Saccharimonadia;o__Saccharimonadales;f__QS-5-54-17;g__;s__	Bacteria	Patescibacteria	Saccharimonadia	Saccharimonadales	QS-5-54-17			76.4706	1.96078	50.73	0.08	0.120832
Lejia_A	Lejia_A_Bacteria_41_33	d__Bacteria;p__Patescibacteria;c__Paceibacteria;o__UBA9983;f__UBA2163;g__;s__	Bacteria	Patescibacteria	Paceibacteria	UBA9983	UBA2163			60.7843	0	46.54	0	0.12796
Lejia_A	Lejia_A_Bacteria_41_41	d__Bacteria;p__Patescibacteria;c__Saccharimonadia;o__Saccharimonadales;f__QS-5-54-17;g__;s__	Bacteria	Patescibacteria	Saccharimonadia	Saccharimonadales	QS-5-54-17			74.5098	1.96078	49.67	5.5	0.14284
Lejia_A	Lejia_A_Bacteria_42_15	d__Bacteria;p__Patescibacteria;c__Paceibacteria;o__UBA9983;f__GCA-2401445;g__;s__	Bacteria	Patescibacteria	Paceibacteria	UBA9983	GCA-2401445			86.2745	0	60.15	0.85	0.262281
Lejia_A	Lejia_A_Bacteria_43_14	d__Bacteria;p__Patescibacteria;c__Paceibacteria;o__UBA9983;f__UBA2135;g__;s__	Bacteria	Patescibacteria	Paceibacteria	UBA9983	UBA2135			84.3137	1.96078	54.81	0.95	0.149235
Lejia_A	Lejia_A_Bacteria_44_12	d__Bacteria;p__Patescibacteria;c__Saccharimonadia;o__Saccharimonadales;f__;g__;s__	Bacteria	Patescibacteria	Saccharimonadia	Saccharimonadales				76.4706	0	41.22	0	0.078777
Lejia_A	Lejia_A_Bacteria_44_14	d__Bacteria;p__Patescibacteria;c__Paceibacteria;o__UBA9983;f__XYD1-FULL-46-19;g__;s__	Bacteria	Patescibacteria	Paceibacteria	UBA9983	XYD1-FULL-46-19			90.1961	0	62.01	0	0.215904
Lejia_A	Lejia_A_Bacteria_44_33	d__Bacteria;p__Patescibacteria;c__Paceibacteria;o__UBA9983;f__CSBR16-193;g__;s__	Bacteria	Patescibacteria	Paceibacteria	UBA9983	CSBR16-193			82.3529	0	52.05	0	0.151225
Lejia_A	Lejia_A_Bacteria_44_59	d__Bacteria;p__Patescibacteria;c__Paceibacteria;o__UBA9983;f__21-14-all-36-13;g__;s__	Bacteria	Patescibacteria	Paceibacteria	UBA9983	21-14-all-36-13			72.549	0	47.69	0	0.154687
Lejia_A	Lejia_A_Bacteria_45_34	d__Bacteria;p__Patescibacteria;c__Paceibacteria;o__UBA9983;f__UBA2163;g__;s__	Bacteria	Patescibacteria	Paceibacteria	UBA9983	UBA2163			90.1961	3.92157	57.09	0.93	0.169215
Lejia_A	Lejia_A_Bacteria_45_43	d__Bacteria;p__Patescibacteria;c__Paceibacteria;o__UBA9983;f__Zambryskibacteraceae;g__UBA5004;s__	Bacteria	Patescibacteria	Paceibacteria	UBA9983	Zambryskibacteraceae	UBA5004		76.4706	0	42.76	1.12	0.102232
Lejia_A	Lejia_A_Bacteria_47_81	d__Bacteria;p__Patescibacteria;c__Paceibacteria;o__UBA9983;f__CSBR16-193;g__;s__	Bacteria	Patescibacteria	Paceibacteria	UBA9983	CSBR16-193			86.2745	1.96078	81.32	2.59	0.221679
Lejia_A	Lejia_A_Bacteria_49_12	d__Bacteria;p__Patescibacteria;c__Paceibacteria;o__UBA9983;f__Zambryskibacteraceae;g__UBA5004;s__	Bacteria	Patescibacteria	Paceibacteria	UBA9983	Zambryskibacteraceae	UBA5004		66.6667	0	30.02	0.47	0.049787
Lejia_A	Lejia_A_Bacteria_50_8	d__Bacteria;p__Bacteroidota;c__Rhodothermia;o__Balneolales;f__SKNL01;g__;s__	Bacteria	Bacteroidota	Rhodothermia	Balneolales	SKNL01			90.1961	0	71.58	1.91	0.742712																														1
Lejia_A	Lejia_A_Bacteria_53_16	d__Bacteria;p__Patescibacteria;c__Paceibacteria;o__UBA9983;f__UBA2163;g__;s__	Bacteria	Patescibacteria	Paceibacteria	UBA9983	UBA2163			88.2353	1.96078	56.3	0.85	0.228167
Lejia_A	Lejia_A_Bacteria_53_9	d__Bacteria;p__Patescibacteria;c__Paceibacteria;o__UBA9983;f__CSBR16-193;g__;s__	Bacteria	Patescibacteria	Paceibacteria	UBA9983	CSBR16-193			76.4706	3.92157	45.7	0.85	0.17336
Lejia_A	Lejia_A_Bacteria_60_28	d__Bacteria;p__Chloroflexota;c__Dehalococcoidia;o__UBA1151;f__;g__;s__	Bacteria	Chloroflexota	Dehalococcoidia	UBA1151				94.1176	0	84.62	0.89	0.853994
Lejia_A	Lejia_A_Bacteria_65_45	d__Bacteria;p__Actinobacteriota;c__;o__;f__;g__;s__	Bacteria	Actinobacteriota						86.2745	0	72.22	0	0.781642
Lejia_A	Lejia_A_Bacteria_65_7	d__Bacteria;p__Planctomycetota;c__Phycisphaerae;o__Phycisphaerales;f__SM1A02;g__UBA1924;s__	Bacteria	Planctomycetota	Phycisphaerae	Phycisphaerales	SM1A02	UBA1924		60.7843	1.96078	62.58	0.38	0.458044
Lejia_A	Lejia_A_Bacteria_69_12	d__Bacteria;p__Planctomycetota;c__Phycisphaerae;o__Phycisphaerales;f__Phycisphaeraceae;g__SKPT01;s__	Bacteria	Planctomycetota	Phycisphaerae	Phycisphaerales	Phycisphaeraceae	SKPT01		98.0392	3.92157	95.45	1.7	1.0191
Lejia_A	Lejia_A_Bacteria_69_48	d__Bacteria;p__Acidobacteriota;c__Thermoanaerobaculia;o__UBA5066;f__Gp7-AA6;g__Gp7-AA6;s__	Bacteria	Acidobacteriota	Thermoanaerobaculia	UBA5066	Gp7-AA6	Gp7-AA6		100	0	95.73	1.28	1.04376																						1	1	1								1	1
Lejia_A	Lejia_A_Bacteria_71_21	d__Bacteria;p__Gemmatimonadota;c__Gemmatimonadetes;o__SG8-23;f__RSA9;g__;s__	Bacteria	Gemmatimonadota	Gemmatimonadetes	SG8-23	RSA9			84.3137	3.92157	82.97	3.3	1.17491																						1
Lejia_A	Lejia_A_Bacteria2_42_11	d__Bacteria;p__Patescibacteria;c__Paceibacteria;o__UBA9983;f__CSBR16-193;g__;s__	Bacteria	Patescibacteria	Paceibacteria	UBA9983	CSBR16-193			66.6667	0	33.05	0	0.146637
Lejia_A	Lejia_A_Balneolales_44_149	d__Bacteria;p__Bacteroidota;c__Rhodothermia;o__Balneolales;f__Balneolaceae;g__;s__	Bacteria	Bacteroidota	Rhodothermia	Balneolales	Balneolaceae			92.1569	0	88.25	0.82	0.893829
Lejia_A	Lejia_A_Balneolales_47_10	d__Bacteria;p__Bacteroidota;c__Rhodothermia;o__Balneolales;f__Balneolaceae;g__;s__	Bacteria	Bacteroidota	Rhodothermia	Balneolales	Balneolaceae			64.7059	0	68.4	0.55	0.397503
Lejia_A	Lejia_A_Balneolales_49_6	d__Bacteria;p__Bacteroidota;c__Rhodothermia;o__Balneolales;f__Balneolaceae;g__;s__	Bacteria	Bacteroidota	Rhodothermia	Balneolales	Balneolaceae			70.5882	1.96078	42.4	1.73	0.157808
Lejia_A	Lejia_A_candidate_division_WWE3_56_6	d__Bacteria;p__Patescibacteria;c__WWE3;o__9FT-COMBO-53-11;f__9FT-COMBO-53-11;g__9FT-COMBO-53-11;s__	Bacteria	Patescibacteria	WWE3	9FT-COMBO-53-11	9FT-COMBO-53-11	9FT-COMBO-53-11		80.3922	5.88235	40.66	0.22	0.098549
Lejia_A	Lejia_A_Candidatus_Kaiserbacteria_47_32	d__Bacteria;p__Patescibacteria;c__Paceibacteria;o__UBA9983;f__UBA2163;g__UBA918;s__	Bacteria	Patescibacteria	Paceibacteria	UBA9983	UBA2163	UBA918		70.5882	1.96078	39.13	0	0.10903
Lejia_A	Lejia_A_Candidatus_Nitrosotalea_38_14	d__Archaea;p__Thermoproteota;c__Nitrososphaeria;o__Nitrososphaerales;f__Nitrosopumilaceae;g__UBA8516;s__	Archaea	Thermoproteota	Nitrososphaeria	Nitrososphaerales	Nitrosopumilaceae	UBA8516		97.3684	2.63158	90.94	0.97	0.304722																	1		1	1	1
Lejia_A	Lejia_A_Candidatus_Pacebacteria_43_11	d__Bacteria;p__Patescibacteria;c__Microgenomatia;o__UBA1400;f__PJMF01;g__;s__	Bacteria	Patescibacteria	Microgenomatia	UBA1400	PJMF01			86.2745	0	65.84	0	0.339969
Lejia_A	Lejia_A_Candidatus_Saccharibacteria_49_12	d__Bacteria;p__Patescibacteria;c__Saccharimonadia;o__Saccharimonadales;f__UBA10212;g__;s__	Bacteria	Patescibacteria	Saccharimonadia	Saccharimonadales	UBA10212			84.3137	1.96078	52.14	0	0.162191
Lejia_A	Lejia_A_Candidatus_Spechtbacteria_41_101	d__Bacteria;p__Patescibacteria;c__Paceibacteria;o__Spechtbacterales;f__2-12-FULL-38-22;g__;s__	Bacteria	Patescibacteria	Paceibacteria	Spechtbacterales	2-12-FULL-38-22			90.1961	0	63.77	0.92	0.241959
Lejia_A	Lejia_A_Candidatus_Spechtbacteria_41_9	d__Bacteria;p__Patescibacteria;c__Paceibacteria;o__Spechtbacterales;f__2-12-FULL-38-22;g__;s__	Bacteria	Patescibacteria	Paceibacteria	Spechtbacterales	2-12-FULL-38-22			72.549	0	46.83	0.99	0.110837
Lejia_A	Lejia_A_Candidatus_Spechtbacteria_51_7	d__Bacteria;p__Patescibacteria;c__Paceibacteria;o__Spechtbacterales;f__2-12-FULL-38-22;g__;s__	Bacteria	Patescibacteria	Paceibacteria	Spechtbacterales	2-12-FULL-38-22			72.549	3.92157	44.03	0.99	0.104253
Lejia_A	Lejia_A_Candidatus_Vogelbacteria_37_9	d__Bacteria;p__Patescibacteria;c__Paceibacteria;o__UBA9983;f__XYD1-FULL-46-19;g__;s__	Bacteria	Patescibacteria	Paceibacteria	UBA9983	XYD1-FULL-46-19			72.549	0	35.87	0	0.100706
Lejia_A	Lejia_A_Chloroflexi_69_679	d__Bacteria;p__Chloroflexota;c__Ellin6529;o__QHBO01;f__QHBO01;g__;s__	Bacteria	Chloroflexota	Ellin6529	QHBO01	QHBO01			76.4706	0	48.15	0	0.519096
Lejia_A	Lejia_A_Chromatiales_63_6	d__Bacteria;p__Proteobacteria;c__Gammaproteobacteria;o__Xanthomonadales;f__Wenzhouxiangellaceae;g__GCA-2722315;s__	Bacteria	Proteobacteria	Gammaproteobacteria	Xanthomonadales	Wenzhouxiangellaceae	GCA-2722315		62.7451	1.96078	56.61	1.41	0.607244
Lejia_A	Lejia_A_Cyclobacterium_42_6	d__Bacteria;p__Bacteroidota;c__Bacteroidia;o__Cytophagales;f__Cyclobacteriaceae;g__;s__	Bacteria	Bacteroidota	Bacteroidia	Cytophagales	Cyclobacteriaceae			82.3529	5.88235	71.82	1.66	0.823966
Lejia_A	Lejia_A_Demequina_65_7	d__Bacteria;p__Actinobacteriota;c__Actinomycetia;o__Actinomycetales;f__Demequinaceae;g__Demequina;s__	Bacteria	Actinobacteriota	Actinomycetia	Actinomycetales	Demequinaceae	Demequina		64.7059	3.92157	59.33	0.58	0.256952
Lejia_A	Lejia_A_Gammaproteobacteria_55_30	d__Bacteria;p__Proteobacteria;c__Gammaproteobacteria;o__Pseudomonadales;f__Pseudohongiellaceae;g__;s__	Bacteria	Proteobacteria	Gammaproteobacteria	Pseudomonadales	Pseudohongiellaceae			98.0392	0	94.81	1.05	1.03717																						1
Lejia_A	Lejia_A_Gammaproteobacteria_62_66	d__Bacteria;p__Proteobacteria;c__Gammaproteobacteria;o__Nitrococcales;f__Aquisalimonadaceae;g__SLSJ01;s__	Bacteria	Proteobacteria	Gammaproteobacteria	Nitrococcales	Aquisalimonadaceae	SLSJ01		100	0	93.13	1.76	1.04524														1												1								1	1
Lejia_A	Lejia_A_Gammaproteobacteria_64_308	d__Bacteria;p__Proteobacteria;c__Gammaproteobacteria;o__SLND01;f__;g__;s__	Bacteria	Proteobacteria	Gammaproteobacteria	SLND01				100	0	85.62	0.53	0.677166
Lejia_A	Lejia_A_Gammaproteobacteria_66_279	d__Bacteria;p__Proteobacteria;c__Gammaproteobacteria;o__Steroidobacterales;f__Steroidobacteraceae;g__SCUD01;s__	Bacteria	Proteobacteria	Gammaproteobacteria	Steroidobacterales	Steroidobacteraceae	SCUD01		98.0392	0	93.4	2.19	0.844615														1	1	1
Lejia_A	Lejia_A_Gemmatimonadaceae_66_7	d__Bacteria;p__Gemmatimonadota;c__Gemmatimonadetes;o__SG8-23;f__SKRI01;g__;s__	Bacteria	Gemmatimonadota	Gemmatimonadetes	SG8-23	SKRI01			74.5098	5.88235	65.08	3.85	0.329411
Lejia_A	Lejia_A_Gemmatimonadaceae_68_8	d__Bacteria;p__Gemmatimonadota;c__Gemmatimonadetes;o__SG8-23;f__RSA9;g__;s__	Bacteria	Gemmatimonadota	Gemmatimonadetes	SG8-23	RSA9			80.3922	3.92157	70.55	1.1	0.434791
Lejia_A	Lejia_A_Gemmatimonadetes_67_7	d__Bacteria;p__Gemmatimonadota;c__Gemmatimonadetes;o__Gemmatimonadales;f__Gemmatimonadaceae;g__;s__	Bacteria	Gemmatimonadota	Gemmatimonadetes	Gemmatimonadales	Gemmatimonadaceae			80.3922	5.88235	66.37	2.4	0.443247
Lejia_A	Lejia_A_Gemmatimonas_67_5	d__Bacteria;p__Gemmatimonadota;c__Gemmatimonadetes;o__SG8-23;f__UBA6960;g__;s__	Bacteria	Gemmatimonadota	Gemmatimonadetes	SG8-23	UBA6960			64.7059	3.92157	47.95	1.75	0.250302
Lejia_A	Lejia_A_Gemmatimonas_sp_SG8_23_68_20	d__Bacteria;p__Gemmatimonadota;c__Gemmatimonadetes;o__SG8-23;f__UBA6960;g__;s__	Bacteria	Gemmatimonadota	Gemmatimonadetes	SG8-23	UBA6960			80.3922	1.96078	61.56	0.06	0.388491
Lejia_A	Lejia_A_Gemmatimonas2_66_10	d__Bacteria;p__Gemmatimonadota;c__Gemmatimonadetes;o__SG8-23;f__UBA6960;g__;s__	Bacteria	Gemmatimonadota	Gemmatimonadetes	SG8-23	UBA6960			80.3922	3.92157	49.39	0.06	0.187311
Lejia_A	Lejia_A_Gracilimonas_tropica_41_18	d__Bacteria;p__Bacteroidota;c__Rhodothermia;o__Balneolales;f__Balneolaceae;g__;s__	Bacteria	Bacteroidota	Rhodothermia	Balneolales	Balneolaceae			96.0784	0	99.16	1.12	0.986395
Lejia_A	Lejia_A_Gracilimonas_tropica_41_37	d__Bacteria;p__Bacteroidota;c__Rhodothermia;o__Balneolales;f__Balneolaceae;g__;s__	Bacteria	Bacteroidota	Rhodothermia	Balneolales	Balneolaceae			92.1569	1.96078	86.31	1.69	0.793339
Lejia_A	Lejia_A_Nitriliruptor_alkaliphilus_63_13	d__Bacteria;p__Actinobacteriota;c__Actinomycetia;o__Nitriliruptorales;f__Nitriliruptoraceae;g__;s__	Bacteria	Actinobacteriota	Actinomycetia	Nitriliruptorales	Nitriliruptoraceae			78.4314	0	80.27	0	0.425464
Lejia_A	Lejia_A_Nitriliruptor_alkaliphilus_68_8	d__Bacteria;p__Actinobacteriota;c__Actinomycetia;o__Nitriliruptorales;f__Nitriliruptoraceae;g__;s__	Bacteria	Actinobacteriota	Actinomycetia	Nitriliruptorales	Nitriliruptoraceae			72.549	7.84314	83.98	0.66	0.493342																						1	1
Lejia_A	Lejia_A_Nitriliruptor_alkaliphilus_72_6	d__Bacteria;p__Actinobacteriota;c__Actinomycetia;o__Nitriliruptorales;f__Nitriliruptoraceae;g__Nitriliruptor;s__	Bacteria	Actinobacteriota	Actinomycetia	Nitriliruptorales	Nitriliruptoraceae	Nitriliruptor		72.549	5.88235	59.94	1.28	0.551364
Lejia_A	Lejia_A_Nitrosopumilus_33_50	d__Archaea;p__Thermoproteota;c__Nitrososphaeria;o__Nitrososphaerales;f__Nitrosopumilaceae;g__Nitrosopumilus;s__	Archaea	Thermoproteota	Nitrososphaeria	Nitrososphaerales	Nitrosopumilaceae	Nitrosopumilus		97.3684	0	97.09	0.97	0.522693																	1		1	1	1
Lejia_A	Lejia_A_Nitrospirae_50_12	d__Bacteria;p__Nitrospirota;c__Nitrospiria;o__Nitrospirales;f__UBA8639;g__UBA8639;s__	Bacteria	Nitrospirota	Nitrospiria	Nitrospirales	UBA8639	UBA8639		94.1176	0	81.76	1.82	0.703465
Lejia_A	Lejia_A_Parvibaculum_lavamentivorans_63_12	d__Bacteria;p__Proteobacteria;c__Alphaproteobacteria;o__Parvibaculales;f__Parvibaculaceae;g__Parvibaculum;s__	Bacteria	Proteobacteria	Alphaproteobacteria	Parvibaculales	Parvibaculaceae	Parvibaculum		92.1569	3.92157	84.33	0.67	0.78916																						1	1	1
Lejia_A	Lejia_A_Planctomycetales_59_17	d__Bacteria;p__Planctomycetota;c__Planctomycetes;o__Pirellulales;f__Pirellulaceae;g__GCA-2726245;s__	Bacteria	Planctomycetota	Planctomycetes	Pirellulales	Pirellulaceae	GCA-2726245		68.6275	3.92157	49.95	0.4	0.908539																						1
Lejia_A	Lejia_A_Planctomycetes_61_12	d__Bacteria;p__Planctomycetota;c__Planctomycetes;o__Pirellulales;f__UBA7805;g__;s__	Bacteria	Planctomycetota	Planctomycetes	Pirellulales	UBA7805			84.3137	3.92157	69.86	0.07	0.748912
Lejia_A	Lejia_A_Proteobacteria_55_7	d__Bacteria;p__Proteobacteria;c__Gammaproteobacteria;o__Pseudomonadales;f__Halieaceae;g__Haliea;s__	Bacteria	Proteobacteria	Gammaproteobacteria	Pseudomonadales	Halieaceae	Haliea		66.6667	7.84314	5.52	0.23	0.308249																						1							1			1	1
Lejia_A	Lejia_A_Rhizobiales_64_8	d__Bacteria;p__Proteobacteria;c__Alphaproteobacteria;o__Rhizobiales;f__Xanthobacteraceae;g__;s__	Bacteria	Proteobacteria	Alphaproteobacteria	Rhizobiales	Xanthobacteraceae			76.4706	5.88235	74.49	1.69	0.575168																						1	1	1
Lejia_A	Lejia_A_Rhizobiales_66_7	d__Bacteria;p__Proteobacteria;c__Alphaproteobacteria;o__Rhizobiales;f__Devosiaceae;g__Cucumibacter;s__	Bacteria	Proteobacteria	Alphaproteobacteria	Rhizobiales	Devosiaceae	Cucumibacter		86.2745	5.88235	72.96	1.48	0.46091
Lejia_A	Lejia_A_Rhizobiales_67_9	d__Bacteria;p__Proteobacteria;c__Alphaproteobacteria;o__Rhizobiales;f__Kaistiaceae;g__Bauldia;s__	Bacteria	Proteobacteria	Alphaproteobacteria	Rhizobiales	Kaistiaceae	Bauldia		58.8235	0	62.66	2.53	0.716724																						1	1	1
Lejia_A	Lejia_A_Rhodohalobacter_halophilus_42_12	d__Bacteria;p__Bacteroidota;c__Rhodothermia;o__Balneolales;f__Balneolaceae;g__;s__	Bacteria	Bacteroidota	Rhodothermia	Balneolales	Balneolaceae			82.3529	1.96078	67.21	3.28	0.37265
Lejia_A	Lejia_A_Rhodospirillales_70_11	d__Bacteria;p__Proteobacteria;c__Alphaproteobacteria;o__Dongiales;f__Dongiaceae;g__;s__	Bacteria	Proteobacteria	Alphaproteobacteria	Dongiales	Dongiaceae			84.3137	0	71.75	0.87	0.512108																						1	1	1
Lejia_A	Lejia_A_Rhodothermaceae_62_16	d__Bacteria;p__Bacteroidota;c__Rhodothermia;o__Rhodothermales;f__;g__;s__	Bacteria	Bacteroidota	Rhodothermia	Rhodothermales				96.0784	1.96078	90.09	2.26	0.789381
Lejia_A	Lejia_A_Roseimaritima_ulvae_59_34	d__Bacteria;p__Planctomycetota;c__Planctomycetes;o__Pirellulales;f__Pirellulaceae;g__;s__	Bacteria	Planctomycetota	Planctomycetes	Pirellulales	Pirellulaceae			70.5882	0	38.17	0	0.22702
Lejia_A	Lejia_A_Thaumarchaeota_archaeon_CSP1_1_34_13	d__Archaea;p__Thermoproteota;c__Nitrososphaeria;o__Nitrososphaerales;f__Nitrosopumilaceae;g__CSP1-1;s__CSP1-1 sp001443365	Archaea	Thermoproteota	Nitrososphaeria	Nitrososphaerales	Nitrosopumilaceae	CSP1-1	CSP1-1 sp001443365	100	0	94.17	0	0.435301																	1		1	1	1
Lejia_A	Lejia_A_unclassified_35_37	d__Bacteria;p__Dependentiae;c__Babeliae;o__Babeliales;f__Vermiphilaceae;g__;s__	Bacteria	Dependentiae	Babeliae	Babeliales	Vermiphilaceae			96.0784	0	57.72	0.81	0.391461
Lejia_A	Lejia_A_Woeseia_oceani_61_90	d__Bacteria;p__Proteobacteria;c__Gammaproteobacteria;o__Woeseiales;f__Woeseiaceae;g__Woeseia;s__	Bacteria	Proteobacteria	Gammaproteobacteria	Woeseiales	Woeseiaceae	Woeseia		66.6667	0	14.62	0	0.160998																						1
Lejia_B	Lejia_B_Actinobacteria_64_14	d__Bacteria;p__Actinobacteriota;c__UBA4738;o__UBA4738;f__;g__;s__	Bacteria	Actinobacteriota	UBA4738	UBA4738				98.0392	0	95.44	1.28	0.676566	X	3.44032	19.6598	6.43216	0.470935	0.497915	0.318868	-	1.32895	-	-	-	-
Lejia_B	Lejia_B_Actinobacteria_65_21	d__Bacteria;p__Actinobacteriota;c__Acidimicrobiia;o__UBA5794;f__ZC4RG35;g__;s__	Bacteria	Actinobacteriota	Acidimicrobiia	UBA5794	ZC4RG35			100	0	96.58	1.28	0.756573	X	0.00772179	29.9937	0.561197	0.0326164	0.115677	0.0100839	-	1.30857	-	-	-	-									1	1	1
Lejia_B	Lejia_B_Actinobacteria_67_62	d__Bacteria;p__Actinobacteriota;c__Acidimicrobiia;o__UBA5794;f__UBA11373;g__RBG-16-68-21;s__	Bacteria	Actinobacteriota	Acidimicrobiia	UBA5794	UBA11373	RBG-16-68-21		100	0	98.29	1.28	0.673836	X	0.0227166	91.425	0.740631	0.210302	0.0412494	0.279897	-	1.14293	-	-	-	-
Lejia_B	Lejia_B_Actinobacteria_68_25	d__Bacteria;p__Actinobacteriota;c__Thermoleophilia;o__Gaiellales;f__Gaiellaceae;g__GMQP-bins7;s__	Bacteria	Actinobacteriota	Thermoleophilia	Gaiellales	Gaiellaceae	GMQP-bins7		92.1569	3.92157	75.55	0.95	0.49146	X	12.5251	21.1987	15.7447	4.03279	7.89541	8.45954	-	-	-	-	-	-									1	1
Lejia_B	Lejia_B_Actinobacteria_69_11	d__Bacteria;p__Actinobacteriota;c__Acidimicrobiia;o__Acidimicrobiales;f__Ilumatobacteraceae;g__VFMC01;s__	Bacteria	Actinobacteriota	Acidimicrobiia	Acidimicrobiales	Ilumatobacteraceae	VFMC01		64.7059	0	77.43	1.28	0.756481	X	0.0176342	16.8588	0.342928	0.197454	0.0193134	13.5506	-	1.30211	-	-	-	1.34942									1	1	1
Lejia_B	Lejia_B_Actinobacteria_69_93	d__Bacteria;p__Actinobacteriota;c__Thermoleophilia;o__Gaiellales;f__;g__;s__	Bacteria	Actinobacteriota	Thermoleophilia	Gaiellales				72.549	0	74.27	2.59	0.596325	X	1.15188	128.999	2.88875	0.898628	4.82215	2.27667	-	-	-	-	-	-
Lejia_B	Lejia_B_Actinobacteria_bacterium_IMCC262072_54_9	d__Bacteria;p__Actinobacteriota;c__Acidimicrobiia;o__Acidimicrobiales;f__Microtrichaceae;g__IMCC26207;s__	Bacteria	Actinobacteriota	Acidimicrobiia	Acidimicrobiales	Microtrichaceae	IMCC26207		96.0784	5.88235	76.07	1.15	0.691978	X	0.00248456	13.1717	0.109881	0.0603927	0.00279784	7.59737	-	-	-	-	-	-
Lejia_B	Lejia_B_Actinobacteria2_63_13	d__Bacteria;p__Actinobacteriota;c__Acidimicrobiia;o__UBA5794;f__ZC4RG35;g__MA-ANB-1;s__	Bacteria	Actinobacteriota	Acidimicrobiia	UBA5794	ZC4RG35	MA-ANB-1		98.0392	3.92157	97.44	3.13	0.822119	X	0.6337	18.9858	2.23944	8.92538	1.14736	12.5858	-	1.34388	-	-	-	-									1	1	1								1	1
Lejia_B	Lejia_B_Alphaproteobacteria_64_15	d__Bacteria;p__Proteobacteria;c__Alphaproteobacteria;o__Dongiales;f__Dongiaceae;g__;s__	Bacteria	Proteobacteria	Alphaproteobacteria	Dongiales	Dongiaceae			94.1176	1.96078	96.92	0	1.11988	X	0.0143587	22.5429	0.0164665	0.115341	0.0180833	0.0910056	-	1.23477	-	-	-	-									1	1	1
Lejia_B	Lejia_B_Armatimonadetes_bacterium_RBG_19FT_COMBO_69_19_62_14	d__Bacteria;p__CSP1-3;c__CSP1-3;o__CSP1-3;f__13-1-40CM-64-14;g__;s__	Bacteria	CSP1-3	CSP1-3	CSP1-3	13-1-40CM-64-14			80.3922	3.92157	84.79	0.93	0.513335	X	0.0091235	19.7215	0.076725	0.00697033	9.10859	0.00344373	-	1.40073	-	-	3.12799	-									1	1	1
Lejia_B	Lejia_B_Bacteria_43_23	d__Bacteria;p__Bacteroidota;c__Rhodothermia;o__Balneolales;f__SKNL01;g__;s__	Bacteria	Bacteroidota	Rhodothermia	Balneolales	SKNL01			92.1569	0	87.98	0.27	1.01877	X	0.03379	33.4743	8.84841	0.00395398	0.0278681	18.0925	-	1.20037	1.3184	-	-	1.31198
Lejia_B	Lejia_B_Bacteria_44_15	d__Bacteria;p__Bacteroidota;c__Rhodothermia;o__Balneolales;f__SKNL01;g__;s__	Bacteria	Bacteroidota	Rhodothermia	Balneolales	SKNL01			96.0784	0	95.36	0.82	0.876136	X	0.143679	21.4515	9.06441	0.00175727	0.0929506	42.9428	-	1.2784	1.7108	-	-	-
Lejia_B	Lejia_B_Bacteria_60_20	d__Bacteria;p__Chloroflexota;c__Dehalococcoidia;o__UBA1151;f__Bin127;g__;s__	Bacteria	Chloroflexota	Dehalococcoidia	UBA1151	Bin127			96.0784	0	87.59	0.69	0.865881	X	38.2419	27.4446	81.9027	0.00997084	9.44285	4.61111	1.27042	1.28442	1.26233	-	3.51559	-									1	1
Lejia_B	Lejia_B_Bacteria_64_30	d__Bacteria;p__Planctomycetota;c__Phycisphaerae;o__Phycisphaerales;f__Phycisphaeraceae;g__;s__	Bacteria	Planctomycetota	Phycisphaerae	Phycisphaerales	Phycisphaeraceae			96.0784	1.96078	96.59	0	1.40069	X	3.0964	44.5027	2.63533	0.0161284	0.118685	34.8987	-	1.22752	-	-	-	1.2605																			1	1
Lejia_B	Lejia_B_Bacteria_65_7	d__Bacteria;p__Actinobacteriota;c__;o__;f__;g__;s__	Bacteria	Actinobacteriota						82.3529	7.84314	72.49	3.42	0.573769	X	5.01534	10.1781	0.227693	0.0466996	5.99657	0.0338175	-	-	-	-	-	-		1	1						1	1
Lejia_B	Lejia_B_Bacteria_67_17	d__Bacteria;p__Chloroflexota;c__Dehalococcoidia;o__UBA2991;f__UBA2991;g__;s__	Bacteria	Chloroflexota	Dehalococcoidia	UBA2991	UBA2991			98.0392	0	91.88	1.98	1.11807	X	1.74544	24.6129	0.160692	0.0129114	0.366762	2.87198	-	1.25141	-	-	-	-									1	1	1
Lejia_B	Lejia_B_Bacteria_68_106	d__Bacteria;p__Chloroflexota;c__Dehalococcoidia;o__SM23-28-2;f__RBG-16-64-32;g__RBG-16-64-32;s__	Bacteria	Chloroflexota	Dehalococcoidia	SM23-28-2	RBG-16-64-32	RBG-16-64-32		84.3137	1.96078	80.2	0	0.643166	X	0.019284	154.807	0.0232643	0.0129593	0.057161	0.0207099	-	1.17086	-	-	-	-									1	1	1
Lejia_B	Lejia_B_Bacteroidetes_39_21	d__Bacteria;p__Bacteroidota;c__Bacteroidia;o__Chitinophagales;f__SW-11-45-7;g__;s__	Bacteria	Bacteroidota	Bacteroidia	Chitinophagales	SW-11-45-7			100	0	98.91	1.64	1.20745	X	0.303504	25.9248	12.9031	0.00164064	0.520485	0.0505791	-	1.66125	1.87849	-	-	-
Lejia_B	Lejia_B_Balneolales_47_16	d__Bacteria;p__Bacteroidota;c__Rhodothermia;o__Balneolales;f__Balneolaceae;g__;s__	Bacteria	Bacteroidota	Rhodothermia	Balneolales	Balneolaceae			92.1569	3.92157	92.08	1.3	0.826828	X	12.6747	20.6605	35.3365	0.0050216	13.5152	0.0143886	1.57656	1.36781	1.57521	-	2.55276	-
Lejia_B	Lejia_B_Bdellovibrionales_44_8	d__Bacteria;p__Bdellovibrionota;c__Bacteriovoracia;o__Bacteriovoracales;f__Bacteriovoracaceae;g__UBA845;s__	Bacteria	Bdellovibrionota	Bacteriovoracia	Bacteriovoracales	Bacteriovoracaceae	UBA845		90.1961	3.92157	76.64	3.28	0.527629	X	1.89939	12.0535	3.00971	0.00189356	0.514714	7.35332	-	-	-	-	-	-
Lejia_B	Lejia_B_Blastopirellula_marina_DSM_3645_58_11	d__Bacteria;p__Planctomycetota;c__Planctomycetes;o__Pirellulales;f__Pirellulaceae;g__;s__	Bacteria	Planctomycetota	Planctomycetes	Pirellulales	Pirellulaceae			90.1961	1.96078	87.76	0.87	1.22207	X	3.43104	12.2212	117.763	0.012806	1.09734	0.0109924	-	1.41051	1.393	-	-	-																					1	1
Lejia_B	Lejia_B_Candidatus_Nitrosotalea_38_73	d__Archaea;p__Thermoproteota;c__Nitrososphaeria;o__Nitrososphaerales;f__Nitrosopumilaceae;g__UBA8516;s__	Archaea	Thermoproteota	Nitrososphaeria	Nitrososphaerales	Nitrosopumilaceae	UBA8516		100	2.63158	98.54	1.46	0.405168	X	15.7377	95.4287	15.2256	12.2341	7.24548	255.286	2.44215	1.98925	-	2.69865	-	-				1		1	1	1
Lejia_B	Lejia_B_Chloroflexi_65_9	d__Bacteria;p__Chloroflexota;c__Anaerolineae;o__Anaerolineales;f__E44-bin32;g__;s__	Bacteria	Chloroflexota	Anaerolineae	Anaerolineales	E44-bin32			82.3529	5.88235	78.5	1.97	0.606936	X	4.67893	13.66	1.26646	298.246	13.0388	0.036417	-	1.32318	-	1.23667	2.40442	-										1	1
Lejia_B	Lejia_B_Chloroflexi_68_9	d__Bacteria;p__Chloroflexota;c__Dehalococcoidia;o__SM23-28-2;f__RBG-16-68-14;g__;s__	Bacteria	Chloroflexota	Dehalococcoidia	SM23-28-2	RBG-16-68-14			92.1569	0	72.45	0	0.584869	X	0.516574	12.8087	1.47366	0.016889	3.01388	0.187692	-	-	-	-	-	-																						1
Lejia_B	Lejia_B_Chloroflexi_70_12	d__Bacteria;p__Chloroflexota;c__Ellin6529;o__QHBO01;f__QHBO01;g__CF-167;s__	Bacteria	Chloroflexota	Ellin6529	QHBO01	QHBO01	CF-167		90.1961	3.92157	72.48	0.92	0.336791	X	3.1703	16.9557	10.6885	1.02403	0.940745	16.4978	-	1.34981	1.64295	-	-	1.3371
Lejia_B	Lejia_B_Deltaproteobacteria_54_11	d__Bacteria;p__Desulfobacterota_B;c__Binatia;o__UBA9968;f__UBA9968;g__;s__	Bacteria	Desulfobacterota_B	Binatia	UBA9968	UBA9968			96.0784	1.96078	94.69	3.87	1.57227	X	2.41475	15.3007	6.10034	1.44075	4.80996	1.23456	-	1.30511	1.4285	-	-	-									1	1	1								1	1
Lejia_B	Lejia_B_Gammaproteobacteria_62_64	d__Bacteria;p__Proteobacteria;c__Gammaproteobacteria;o__Nitrococcales;f__Aquisalimonadaceae;g__SLSJ01;s__	Bacteria	Proteobacteria	Gammaproteobacteria	Nitrococcales	Aquisalimonadaceae	SLSJ01		100	0	99.3	2.86	1.29957	X	90.841	95.2209	55.0663	0.0145113	28.0019	28.5241	-	1.20595	1.24419	-	1.96114	1.31783	1												1								1	1
Lejia_B	Lejia_B_Gammaproteobacteria_66_250	d__Bacteria;p__Proteobacteria;c__Gammaproteobacteria;o__Steroidobacterales;f__Steroidobacteraceae;g__SCUD01;s__	Bacteria	Proteobacteria	Gammaproteobacteria	Steroidobacterales	Steroidobacteraceae	SCUD01		98.0392	0	95.21	2.19	0.892846	X	426.458	369.08	269.053	222.341	33.7125	118.73	1.14479	1.18573	1.14919	1.48337	1.73158	1.20317	1	1	1
Lejia_B	Lejia_B_Gemmatimonadetes_67_14	d__Bacteria;p__Gemmatimonadota;c__Gemmatimonadetes;o__Gemmatimonadales;f__GWC2-71-9;g__;s__	Bacteria	Gemmatimonadota	Gemmatimonadetes	Gemmatimonadales	GWC2-71-9			96.0784	0	93.96	1.1	0.840999	X	0.780737	20.5771	4.85314	25.772	2.22053	8.38192	-	1.36995	-	1.3388	-	1.50262									1
Lejia_B	Lejia_B_Gracilimonas_tropica_40_15	d__Bacteria;p__Bacteroidota;c__Rhodothermia;o__Balneolales;f__Balneolaceae;g__;s__	Bacteria	Bacteroidota	Rhodothermia	Balneolales	Balneolaceae			82.3529	0	95.56	1.12	1.12012	X	0.494125	22.6299	44.767	0.00554461	2.47493	0.129781	-	1.25577	1.17618	-	-	-
Lejia_B	Lejia_B_Gracilimonas_tropica_42_18	d__Bacteria;p__Bacteroidota;c__Rhodothermia;o__Balneolales;f__Balneolaceae;g__Gracilimonas;s__	Bacteria	Bacteroidota	Rhodothermia	Balneolales	Balneolaceae	Gracilimonas		74.5098	0	84.62	0	0.814747	X	0.169137	18.6266	17.4644	0.00212243	0.378483	8.43097	-	1.99546	-	-	-	2.22481
Lejia_B	Lejia_B_Ignavibacteria_55_10	d__Bacteria;p__Bacteroidota;c__UBA10030;o__UBA10030;f__UBA10030;g__UBA6688;s__	Bacteria	Bacteroidota	UBA10030	UBA10030	UBA10030	UBA6688		84.3137	7.84314	73.6	2.61	0.599581	X	0.467263	9.30923	0.183819	8.31436	0.140065	8.87515	-	-	-	-	-	-
Lejia_B	Lejia_B_marine_sediment_metagenome_56_40	d__Bacteria;p__Proteobacteria;c__Gammaproteobacteria;o__Pseudomonadales;f__Pseudohongiellaceae;g__Pseudohongiella;s__	Bacteria	Proteobacteria	Gammaproteobacteria	Pseudomonadales	Pseudohongiellaceae	Pseudohongiella		100	0	97.41	0.74	1.20426	X	0.0462774	59.7323	6.8353	0.00732831	0.0358113	1.20143	-	1.16383	1.7078	-	-	-													1								1	1
Lejia_B	Lejia_B_Nitriliruptor_alkaliphilus_70_19	d__Bacteria;p__Actinobacteriota;c__Actinomycetia;o__Nitriliruptorales;f__Nitriliruptoraceae;g__;s__	Bacteria	Actinobacteriota	Actinomycetia	Nitriliruptorales	Nitriliruptoraceae			88.2353	3.92157	72.47	0.93	0.355497	X	5.53883	17.4559	14.2891	0.0239676	3.35225	6.88064	-	-	-	-	-	-									1	1
Lejia_B	Lejia_B_Planctomycetales_58_34	d__Bacteria;p__Planctomycetota;c__Planctomycetes;o__Planctomycetales;f__Planctomycetaceae;g__;s__	Bacteria	Planctomycetota	Planctomycetes	Planctomycetales	Planctomycetaceae			94.1176	1.96078	92.07	1.12	1.59101	X	0.142405	33.9029	0.0101202	0.0103116	0.223274	5.81529	-	1.58589	-	-	-	-
Lejia_B	Lejia_B_Planctomycetales_66_19	d__Bacteria;p__Planctomycetota;c__Planctomycetes;o__Planctomycetales;f__Planctomycetaceae;g__;s__	Bacteria	Planctomycetota	Planctomycetes	Planctomycetales	Planctomycetaceae			88.2353	3.92157	75.06	0	1.40236	X	0.0915171	27.7396	0.0175274	0.0178692	0.244341	0.0257419	-	1.2732	-	-	-	-									1													1
Lejia_B	Lejia_B_Planctomycetales_67_431	d__Bacteria;p__Planctomycetota;c__Planctomycetes;o__Planctomycetales;f__;g__;s__	Bacteria	Planctomycetota	Planctomycetes	Planctomycetales				94.1176	3.92157	97.75	1.12	1.55498	X	1.75813	626.778	1.86317	0.030484	5.14818	82.3913	-	1.16828	-	-	-	1.50453									1	1									1	1
Lejia_B	Lejia_B_Planctomycetes_63_21	d__Bacteria;p__Planctomycetota;c__Planctomycetes;o__Pirellulales;f__PALSA-1355;g__LB-PLM-3;s__	Bacteria	Planctomycetota	Planctomycetes	Pirellulales	PALSA-1355	LB-PLM-3		92.1569	1.96078	82.71	0.07	1.56278	X	0.686598	30.734	5.43809	0.014411	0.533858	1.42301	-	1.20801	-	-	-	-									1										1	1
Lejia_B	Lejia_B_Planctomycetes_66_22	d__Bacteria;p__Planctomycetota;c__Planctomycetes;o__Pirellulales;f__UBA1268;g__QWPN01;s__	Bacteria	Planctomycetota	Planctomycetes	Pirellulales	UBA1268	QWPN01		96.0784	0	94.25	1.72	1.00426	X	0.00671328	29.9863	0.251256	0.070556	0.0136385	2.95613	-	1.4533	-	-	-	-
Lejia_B	Lejia_B_Planctomycetes_66_9	d__Bacteria;p__Planctomycetota;c__Planctomycetes;o__Pirellulales;f__PALSA-1355;g__;s__	Bacteria	Planctomycetota	Planctomycetes	Pirellulales	PALSA-1355			80.3922	0	81.55	2.3	1.34816	X	0.103148	13.0262	0.573381	2.48928	0.613857	0.539622	-	-	-	-	-	-									1
Lejia_B	Lejia_B_Planctomycetes_68_16	d__Bacteria;p__Planctomycetota;c__Planctomycetes;o__Pirellulales;f__UBA1268;g__;s__	Bacteria	Planctomycetota	Planctomycetes	Pirellulales	UBA1268			90.1961	0	94.51	0	0.99361	X	0.0123827	22.7221	0.819946	0.342706	0.023735	33.2701	-	1.43364	-	-	-	1.49786
Lejia_B	Lejia_B_Rhizobiales_64_10	d__Bacteria;p__Proteobacteria;c__Alphaproteobacteria;o__Rhizobiales;f__Xanthobacteraceae;g__;s__	Bacteria	Proteobacteria	Alphaproteobacteria	Rhizobiales	Xanthobacteraceae			86.2745	5.88235	82.04	1.21	0.635816	X	11.988	15.1327	4.9238	5.19247	2.02828	8.01923	1.39392	1.27442	-	-	-	1.44389									1	1	1
Lejia_B	Lejia_B_Rhodospirillales_58_10	d__Bacteria;p__Proteobacteria;c__Alphaproteobacteria;o__Rhodospirillales;f__UBA4479;g__UBA4479;s__	Bacteria	Proteobacteria	Alphaproteobacteria	Rhodospirillales	UBA4479	UBA4479		86.2745	1.96078	92.01	1	0.976937	X	1.92567	15.4799	8.07403	0.00445358	0.591946	1.35029	-	1.31576	1.38987	-	-	-									1	1
Lejia_B	Lejia_B_Rhodothermaceae_59_8	d__Bacteria;p__Bacteroidota;c__Rhodothermia;o__Rhodothermales;f__;g__;s__	Bacteria	Bacteroidota	Rhodothermia	Rhodothermales				86.2745	7.84314	76.87	1.32	0.622434	X	0.768959	11.0091	1.87731	0.175844	0.156075	5.9406	-	-	-	-	-	-
Lejia_B	Lejia_B_unclassified_Thaumarchaeota2_36_11	d__Archaea;p__Thermoproteota;c__Nitrososphaeria;o__Nitrososphaerales;f__Nitrosopumilaceae;g__CSP1-1;s__	Archaea	Thermoproteota	Nitrososphaeria	Nitrososphaerales	Nitrosopumilaceae	CSP1-1		97.3684	5.26316	85.6	0.97	0.38865	X	1.18203	15.2699	0.298661	0.760943	0.655605	2.05473	-	1.47877	-	-	-	-				1		1	1	1
Lejia_B	Lejia_B_Woeseia_oceani_61_23	d__Bacteria;p__Proteobacteria;c__Gammaproteobacteria;o__Woeseiales;f__Woeseiaceae;g__Woeseia;s__	Bacteria	Proteobacteria	Gammaproteobacteria	Woeseiales	Woeseiaceae	Woeseia		100	3.92157	88.21	2.81	1.10398	X	75.1697	30.7569	164.524	0.0300366	101.935	0.0137663	1.63343	1.31112	1.35774	-	2.25648	-									1	1	1
Lejia_B	Lejia_B_Actinobacteria_63_13	d__Bacteria;p__Actinobacteriota;c__Acidimicrobiia;o__UBA5794;f__;g__;s__	Bacteria	Actinobacteriota	Acidimicrobiia	UBA5794				84.3137	0	71.6	3.04	0.705096																						1	1	1
Lejia_B	Lejia_B_Actinobacteria_63_6	d__Bacteria;p__Actinobacteriota;c__Acidimicrobiia;o__UBA5794;f__;g__;s__	Bacteria	Actinobacteriota	Acidimicrobiia	UBA5794				72.549	3.92157	43.91	0.93	0.34843
Lejia_B	Lejia_B_Actinobacteria_65_6	d__Bacteria;p__Actinobacteriota;c__Acidimicrobiia;o__UBA5794;f__ZC4RG35;g__;s__	Bacteria	Actinobacteriota	Acidimicrobiia	UBA5794	ZC4RG35			80.3922	1.96078	63.35	1.86	0.374038																						1	1
Lejia_B	Lejia_B_Actinobacteria_68_6	d__Bacteria;p__Actinobacteriota;c__UBA4738;o__UBA4738;f__HRBIN12;g__;s__	Bacteria	Actinobacteriota	UBA4738	UBA4738	HRBIN12			62.7451	5.88235	59.27	1.28	0.345173														1									1
Lejia_B	Lejia_B_Actinobacteria_68_72	d__Bacteria;p__Actinobacteriota;c__Acidimicrobiia;o__IMCC26256;f__PALSA-555;g__;s__	Bacteria	Actinobacteriota	Acidimicrobiia	IMCC26256	PALSA-555			100	0	94.82	2.99	1.11743														1	1							1	1	1
Lejia_B	Lejia_B_Actinobacteria_69_484	d__Bacteria;p__Actinobacteriota;c__UBA4738;o__UBA4738;f__HRBIN12;g__;s__	Bacteria	Actinobacteriota	UBA4738	UBA4738	HRBIN12			100	0	97.44	1.71	0.890205														1								1	1
Lejia_B	Lejia_B_Actinobacteria_73_15	d__Bacteria;p__Actinobacteriota;c__Actinomycetia;o__Euzebyales;f__Egibacteraceae;g__;s__	Bacteria	Actinobacteriota	Actinomycetia	Euzebyales	Egibacteraceae			84.3137	1.96078	80.77	1.71	0.802228														1	1	1
Lejia_B	Lejia_B_Actinobacteria_bacterium_RBG_19FT_COMBO_70_19_70_95	d__Bacteria;p__Actinobacteriota;c__UBA4738;o__UBA4738;f__HRBIN12;g__;s__	Bacteria	Actinobacteriota	UBA4738	UBA4738	HRBIN12			82.3529	3.92157	59.83	1.03	0.320435																						1	1
Lejia_B	Lejia_B_Actinobacteria2_72_40	d__Bacteria;p__Actinobacteriota;c__Thermoleophilia;o__Gaiellales;f__Gaiellaceae;g__;s__	Bacteria	Actinobacteriota	Thermoleophilia	Gaiellales	Gaiellaceae			72.549	3.92157	78.02	0.29	0.6155																						1	1	1
Lejia_B	Lejia_B_Alphaproteobacteria_63_8	d__Bacteria;p__Proteobacteria;c__Alphaproteobacteria;o__Caulobacterales;f__Parvularculaceae;g__;s__	Bacteria	Proteobacteria	Alphaproteobacteria	Caulobacterales	Parvularculaceae			82.3529	7.84314	64.63	3.83	0.66707																																1
Lejia_B	Lejia_B_Alphaproteobacteria_68_14	d__Bacteria;p__Proteobacteria;c__Alphaproteobacteria;o__Dongiales;f__Dongiaceae;g__;s__	Bacteria	Proteobacteria	Alphaproteobacteria	Dongiales	Dongiaceae			78.4314	1.96078	53.36	5.55	0.645267																						1	1	1
Lejia_B	Lejia_B_Alphaproteobacteria_71_7	d__Bacteria;p__Proteobacteria;c__Alphaproteobacteria;o__Kiloniellales;f__Rhodovibrionaceae;g__Tistlia;s__	Bacteria	Proteobacteria	Alphaproteobacteria	Kiloniellales	Rhodovibrionaceae	Tistlia		66.6667	3.92157	58.22	0.87	0.710743																							1	1						1	1
Lejia_B	Lejia_B_Bacteria_33_27	d__Bacteria;p__Patescibacteria;c__Paceibacteria;o__UBA6257;f__GWB1-50-10;g__;s__	Bacteria	Patescibacteria	Paceibacteria	UBA6257	GWB1-50-10			72.549	5.88235	38.81	0	0.098412
Lejia_B	Lejia_B_Bacteria_40_10	d__Bacteria;p__Dependentiae;c__Babeliae;o__Babeliales;f__GWF2-32-72;g__;s__	Bacteria	Dependentiae	Babeliae	Babeliales	GWF2-32-72			88.2353	0	48	1.15	0.213988
Lejia_B	Lejia_B_Bacteria_40_21	d__Bacteria;p__Patescibacteria;c__Saccharimonadia;o__Saccharimonadales;f__QS-5-54-17;g__;s__	Bacteria	Patescibacteria	Saccharimonadia	Saccharimonadales	QS-5-54-17			94.1176	0	68.8	0	0.208986
Lejia_B	Lejia_B_Bacteria_41_33	d__Bacteria;p__Bacteroidota;c__Rhodothermia;o__Balneolales;f__SKNL01;g__;s__	Bacteria	Bacteroidota	Rhodothermia	Balneolales	SKNL01			92.1569	0	92.35	1.91	0.961904
Lejia_B	Lejia_B_Bacteria_42_15	d__Bacteria;p__Patescibacteria;c__Paceibacteria;o__UBA9983;f__UBA2163;g__;s__	Bacteria	Patescibacteria	Paceibacteria	UBA9983	UBA2163			88.2353	0	57.95	0	0.181174
Lejia_B	Lejia_B_Bacteria_45_13	d__Bacteria;p__Bacteroidota;c__Rhodothermia;o__Balneolales;f__SKNL01;g__;s__	Bacteria	Bacteroidota	Rhodothermia	Balneolales	SKNL01			82.3529	0	80.87	1.91	0.736456
Lejia_B	Lejia_B_Bacteria_48_65	d__Bacteria;p__Patescibacteria;c__Paceibacteria;o__UBA9983;f__CSBR16-193;g__;s__	Bacteria	Patescibacteria	Paceibacteria	UBA9983	CSBR16-193			82.3529	0	75.29	3.45	0.193211
Lejia_B	Lejia_B_Bacteria_49_17	d__Bacteria;p__Patescibacteria;c__Andersenbacteria;o__UBA10190;f__UBA10190;g__;s__	Bacteria	Patescibacteria	Andersenbacteria	UBA10190	UBA10190			94.1176	0	67.41	0	0.305184
Lejia_B	Lejia_B_Bacteria_50_25	d__Bacteria;p__Patescibacteria;c__Saccharimonadia;o__Saccharimonadales;f__QS-5-54-17;g__;s__	Bacteria	Patescibacteria	Saccharimonadia	Saccharimonadales	QS-5-54-17			94.1176	0	69.91	0	0.223685
Lejia_B	Lejia_B_Bacteria_63_5	d__Bacteria;p__Planctomycetota;c__Phycisphaerae;o__Phycisphaerales;f__Phycisphaeraceae;g__;s__	Bacteria	Planctomycetota	Phycisphaerae	Phycisphaerales	Phycisphaeraceae			58.8235	1.96078	33.02	0	0.418714																							1
Lejia_B	Lejia_B_Bacteria_64_19	d__Bacteria;p__Chloroflexota;c__Dehalococcoidia;o__SM23-28-2;f__RBG-16-64-32;g__;s__	Bacteria	Chloroflexota	Dehalococcoidia	SM23-28-2	RBG-16-64-32			92.1569	1.96078	87.79	3.96	0.751888
Lejia_B	Lejia_B_Bacteria_66_10	d__Bacteria;p__Planctomycetota;c__Phycisphaerae;o__Phycisphaerales;f__Phycisphaeraceae;g__SKPT01;s__	Bacteria	Planctomycetota	Phycisphaerae	Phycisphaerales	Phycisphaeraceae	SKPT01		62.7451	3.92157	41.31	8.06	0.753858														1														1
Lejia_B	Lejia_B_Bacteria_66_58	d__Bacteria;p__Planctomycetota;c__Phycisphaerae;o__Phycisphaerales;f__Phycisphaeraceae;g__;s__	Bacteria	Planctomycetota	Phycisphaerae	Phycisphaerales	Phycisphaeraceae			80.3922	7.84314	86.7	1.14	1.20761																																1	1
Lejia_B	Lejia_B_Bacteria_66_7	d__Bacteria;p__Chloroflexota;c__Dehalococcoidia;o__SM23-28-2;f__;g__;s__	Bacteria	Chloroflexota	Dehalococcoidia	SM23-28-2				86.2745	1.96078	66.8	1.1	0.565068
Lejia_B	Lejia_B_Bacteria2_60_9	d__Bacteria;p__Planctomycetota;c__Planctomycetes;o__Pirellulales;f__Ga0077529;g__;s__	Bacteria	Planctomycetota	Planctomycetes	Pirellulales	Ga0077529			60.7843	0	36.1	3.45	0.950127																																1
Lejia_B	Lejia_B_Balneolales_41_251	d__Bacteria;p__Bacteroidota;c__Rhodothermia;o__Balneolales;f__Balneolaceae;g__SW132;s__	Bacteria	Bacteroidota	Rhodothermia	Balneolales	Balneolaceae	SW132		96.0784	0	95.9	0.82	1.00259
Lejia_B	Lejia_B_Balneolales_44_171	d__Bacteria;p__Bacteroidota;c__Rhodothermia;o__Balneolales;f__Balneolaceae;g__;s__	Bacteria	Bacteroidota	Rhodothermia	Balneolales	Balneolaceae			96.0784	0	92.62	0.82	1.06773
Lejia_B	Lejia_B_Balneolales_48_7	d__Bacteria;p__Bacteroidota;c__Rhodothermia;o__Balneolales;f__Balneolaceae;g__;s__	Bacteria	Bacteroidota	Rhodothermia	Balneolales	Balneolaceae			72.549	1.96078	28.21	1.31	0.14898
Lejia_B	Lejia_B_Balneolales_53_18	d__Bacteria;p__Bacteroidota;c__Rhodothermia;o__Balneolales;f__Balneolaceae;g__;s__	Bacteria	Bacteroidota	Rhodothermia	Balneolales	Balneolaceae			94.1176	0	81.17	0.55	0.459056
Lejia_B	Lejia_B_Betaproteobacteria_70_13	d__Bacteria;p__Proteobacteria;c__Gammaproteobacteria;o__Burkholderiales;f__SG8-39;g__;s__	Bacteria	Proteobacteria	Gammaproteobacteria	Burkholderiales	SG8-39			76.4706	5.88235	53.81	2.67	0.431759														1									1	1
Lejia_B	Lejia_B_candidate_division_WWE3_56_8	d__Bacteria;p__Patescibacteria;c__WWE3;o__9FT-COMBO-53-11;f__9FT-COMBO-53-11;g__9FT-COMBO-53-11;s__	Bacteria	Patescibacteria	WWE3	9FT-COMBO-53-11	9FT-COMBO-53-11	9FT-COMBO-53-11		90.1961	5.88235	41.43	0.2	0.115887
Lejia_B	Lejia_B_Candidatus_Berkelbacteria_bacterium_RIFCSPLOWO2_01_FULL_50_28_49_8	d__Bacteria;p__Patescibacteria;c__UBA1384;o__2-12-FULL-50-11;f__2-12-FULL-50-11;g__;s__	Bacteria	Patescibacteria	UBA1384	2-12-FULL-50-11	2-12-FULL-50-11			80.3922	1.96078	44.04	0.92	0.098439
Lejia_B	Lejia_B_Candidatus_Woykebacteria_42_22	d__Bacteria;p__Patescibacteria;c__Microgenomatia;o__Woykebacterales;f__RBG-16-39-9b;g__;s__	Bacteria	Patescibacteria	Microgenomatia	Woykebacterales	RBG-16-39-9b			96.0784	0	69.8	0	0.31406
Lejia_B	Lejia_B_Candidatus_Woykebacteria_43_27	d__Bacteria;p__Patescibacteria;c__Microgenomatia;o__Woykebacterales;f__RBG-16-39-9b;g__;s__	Bacteria	Patescibacteria	Microgenomatia	Woykebacterales	RBG-16-39-9b			98.0392	0	61.19	0	0.247297
Lejia_B	Lejia_B_Chitinophagales_38_6	d__Bacteria;p__Bacteroidota;c__Bacteroidia;o__Chitinophagales;f__Chitinophagaceae;g__Ferruginibacter;s__	Bacteria	Bacteroidota	Bacteroidia	Chitinophagales	Chitinophagaceae	Ferruginibacter		66.6667	3.92157	60.73	1.4	0.48422
Lejia_B	Lejia_B_Chloroflexi_69_10	d__Bacteria;p__Chloroflexota;c__Ellin6529;o__QHBO01;f__QHBO01;g__CF-167;s__	Bacteria	Chloroflexota	Ellin6529	QHBO01	QHBO01	CF-167		92.1569	1.96078	89.95	0	0.592904
Lejia_B	Lejia_B_Chloroflexi_69_435	d__Bacteria;p__Chloroflexota;c__Ellin6529;o__QHBO01;f__QHBO01;g__;s__	Bacteria	Chloroflexota	Ellin6529	QHBO01	QHBO01			96.0784	1.96078	88.89	0	0.671362																						1
Lejia_B	Lejia_B_Cyanobacteria_63_120	d__Bacteria;p__Cyanobacteria;c__Cyanobacteriia;o__PCC-6307;f__Cyanobiaceae;g__Cyanobium_A;s__	Bacteria	Cyanobacteria	Cyanobacteriia	PCC-6307	Cyanobiaceae	Cyanobium_A		74.5098	7.84314	54.29	11.44	0.463894															1	1
Lejia_B	Lejia_B_Gammaproteobacteria_55_11	d__Bacteria;p__Proteobacteria;c__Gammaproteobacteria;o__Pseudomonadales;f__Pseudohongiellaceae;g__;s__	Bacteria	Proteobacteria	Gammaproteobacteria	Pseudomonadales	Pseudohongiellaceae			94.1176	0	89.35	0.7	0.892709																						1
Lejia_B	Lejia_B_Gracilimonas_tropica_41_53	d__Bacteria;p__Bacteroidota;c__Rhodothermia;o__Balneolales;f__Balneolaceae;g__;s__	Bacteria	Bacteroidota	Rhodothermia	Balneolales	Balneolaceae			88.2353	1.96078	89.61	0.67	0.938023
Lejia_B	Lejia_B_Halofilum_ochraceum_67_6	d__Bacteria;p__Proteobacteria;c__Gammaproteobacteria;o__XJ16;f__Halofilaceae;g__Halofilum;s__	Bacteria	Proteobacteria	Gammaproteobacteria	XJ16	Halofilaceae	Halofilum		66.6667	5.88235	49.32	1.42	0.342858																																			1
Lejia_B	Lejia_B_Ignavibacteria_57_5	d__Bacteria;p__Bacteroidota;c__UBA10030;o__UBA10030;f__UBA10030;g__;s__	Bacteria	Bacteroidota	UBA10030	UBA10030	UBA10030			66.6667	3.92157	52.72	1.11	0.365131
Lejia_B	Lejia_B_Marinobacter_55_18	d__Bacteria;p__Proteobacteria;c__Gammaproteobacteria;o__Pseudomonadales;f__Oleiphilaceae;g__Marinobacter;s__	Bacteria	Proteobacteria	Gammaproteobacteria	Pseudomonadales	Oleiphilaceae	Marinobacter		94.1176	1.96078	97.26	1.59	1.09009														1																				1	1
Lejia_B	Lejia_B_Methylophaga_49_6	d__Bacteria;p__Proteobacteria;c__Gammaproteobacteria;o__Nitrosococcales;f__Methylophagaceae;g__Methylophaga;s__	Bacteria	Proteobacteria	Gammaproteobacteria	Nitrosococcales	Methylophagaceae	Methylophaga		78.4314	7.84314	63.86	2.58	0.43158																																			1
Lejia_B	Lejia_B_Mycobacterium_66_72	d__Bacteria;p__Actinobacteriota;c__Actinomycetia;o__Mycobacteriales;f__Mycobacteriaceae;g__Mycobacterium;s__	Bacteria	Actinobacteriota	Actinomycetia	Mycobacteriales	Mycobacteriaceae	Mycobacterium		84.3137	0	86.59	0.22	0.841279
Lejia_B	Lejia_B_Nitriliruptor_alkaliphilus_63_11	d__Bacteria;p__Actinobacteriota;c__Actinomycetia;o__Nitriliruptorales;f__Nitriliruptoraceae;g__;s__	Bacteria	Actinobacteriota	Actinomycetia	Nitriliruptorales	Nitriliruptoraceae			80.3922	7.84314	84.42	1.88	0.413411
Lejia_B	Lejia_B_Oceanospirillales_55_7	d__Bacteria;p__Proteobacteria;c__Gammaproteobacteria;o__Pseudomonadales;f__Saccharospirillaceae;g__Natronospirillum;s__	Bacteria	Proteobacteria	Gammaproteobacteria	Pseudomonadales	Saccharospirillaceae	Natronospirillum		80.3922	5.88235	33.52	0.14	0.24337
Lejia_B	Lejia_B_Planctomycetales_64_7	d__Bacteria;p__Planctomycetota;c__Planctomycetes;o__Pirellulales;f__PALSA-1355;g__;s__	Bacteria	Planctomycetota	Planctomycetes	Pirellulales	PALSA-1355			66.6667	5.88235	50.28	5.17	0.64238																							1								1
Lejia_B	Lejia_B_Planctomycetes_61_7	d__Bacteria;p__Planctomycetota;c__Planctomycetes;o__Pirellulales;f__Ga0077529;g__;s__	Bacteria	Planctomycetota	Planctomycetes	Pirellulales	Ga0077529			84.3137	5.88235	68.27	2.94	1.1282
Lejia_B	Lejia_B_Rhizobiales_65_11	d__Bacteria;p__Proteobacteria;c__Alphaproteobacteria;o__Rhizobiales;f__Xanthobacteraceae;g__Palsa-892;s__	Bacteria	Proteobacteria	Alphaproteobacteria	Rhizobiales	Xanthobacteraceae	Palsa-892		84.3137	1.96078	71.97	2.18	0.662571																						1	1	1
Lejia_B	Lejia_B_Rhizobiales_65_7	d__Bacteria;p__Proteobacteria;c__Alphaproteobacteria;o__Rhizobiales;f__Devosiaceae;g__Cucumibacter;s__	Bacteria	Proteobacteria	Alphaproteobacteria	Rhizobiales	Devosiaceae	Cucumibacter		82.3529	5.88235	72.21	2.89	0.508196
Lejia_B	Lejia_B_Rhodothermaceae_62_6	d__Bacteria;p__Bacteroidota;c__Rhodothermia;o__Rhodothermales;f__;g__;s__	Bacteria	Bacteroidota	Rhodothermia	Rhodothermales				68.6275	7.84314	65.13	3.03	0.735339																													1			1	1
Lejia_B	Lejia_B_Saccharospirillum_impatiens_56_98	d__Bacteria;p__Proteobacteria;c__Gammaproteobacteria;o__Pseudomonadales;f__Saccharospirillaceae;g__Saccharospirillum;s__	Bacteria	Proteobacteria	Gammaproteobacteria	Pseudomonadales	Saccharospirillaceae	Saccharospirillum		100	0	93.94	0.95	0.836035																										1								1	1
Lejia_B	Lejia_B_Sneathiella_glossodoripedis_54_7	d__Bacteria;p__Proteobacteria;c__Alphaproteobacteria;o__Sneathiellales;f__Sneathiellaceae;g__Sneathiella;s__	Bacteria	Proteobacteria	Alphaproteobacteria	Sneathiellales	Sneathiellaceae	Sneathiella		78.4314	0	66.32	1.05	0.562363																							1	1					1			1	1	1	1
Lejia_B	Lejia_B_Solirubrobacterales_62_11	d__Bacteria;p__Actinobacteriota;c__Thermoleophilia;o__Solirubrobacterales;f__70-9;g__67-14;s__	Bacteria	Actinobacteriota	Thermoleophilia	Solirubrobacterales	70-9	67-14		94.1176	1.96078	82.61	1.58	0.439692
Lejia_B	Lejia_B_Thaumarchaeota_archaeon_CSP1_1_34_24	d__Archaea;p__Thermoproteota;c__Nitrososphaeria;o__Nitrososphaerales;f__Nitrosopumilaceae;g__CSP1-1;s__CSP1-1 sp001443365	Archaea	Thermoproteota	Nitrososphaeria	Nitrososphaerales	Nitrosopumilaceae	CSP1-1	CSP1-1 sp001443365	100	0	92.23	0.97	0.411131																	1		1	1	1
Lejia_B	Lejia_B_unclassified_32_6	d__Bacteria;p__Patescibacteria;c__Paceibacteria;o__SW-4-49-11;f__SW-4-49-11;g__;s__	Bacteria	Patescibacteria	Paceibacteria	SW-4-49-11	SW-4-49-11			68.6275	3.92157	57.1	10.11	0.896532
Lejia_C	Lejia_C_Acidimicrobiales_71_12	d__Bacteria;p__Actinobacteriota;c__Acidimicrobiia;o__Acidimicrobiales;f__Ilumatobacteraceae;g__SKSP01;s__	Bacteria	Actinobacteriota	Acidimicrobiia	Acidimicrobiales	Ilumatobacteraceae	SKSP01		66.6667	3.92157	73.23	5.13	0.891931	X	0.204409	0.51112	11.171	0.0276073	0.249795	0.0239376	-	-	-	-	-	-									1	1	1
Lejia_C	Lejia_C_Acidobacteria_bacterium_RIFCSPLOWO2_12_FULL_66_21_68_12	d__Bacteria;p__Acidobacteriota;c__Vicinamibacteria;o__Vicinamibacterales;f__2-12-FULL-66-21;g__;s__	Bacteria	Acidobacteriota	Vicinamibacteria	Vicinamibacterales	2-12-FULL-66-21			84.3137	3.92157	92.02	4.27	1.209	X	0.0646941	0.16807	11.9609	11.0602	0.0837329	30.6566	-	-	1.41377	1.71082	-	1.57605									1
Lejia_C	Lejia_C_Actinobacteria_62_17	d__Bacteria;p__Actinobacteriota;c__Acidimicrobiia;o__UBA5794;f__;g__;s__	Bacteria	Actinobacteriota	Acidimicrobiia	UBA5794				100	1.96078	93.16	1.28	0.986025	X	7.43205	15.1222	17.9617	0.0179277	0.983941	0.3986	-	1.63002	1.23001	-	-	-									1	1	1
Lejia_C	Lejia_C_Actinobacteria_64_14	d__Bacteria;p__Actinobacteriota;c__Acidimicrobiia;o__UBA5794;f__ZC4RG35;g__MA-ANB-1;s__	Bacteria	Actinobacteriota	Acidimicrobiia	UBA5794	ZC4RG35	MA-ANB-1		92.1569	3.92157	92.21	2.05	0.765598	X	3.43831	1.26331	13.8127	0.244509	0.740659	13.7208	-	-	1.29472	-	-	1.33113									1	1	1								1	1
Lejia_C	Lejia_C_Actinobacteria_65_80	d__Bacteria;p__Actinobacteriota;c__Acidimicrobiia;o__UBA5794;f__;g__;s__	Bacteria	Actinobacteriota	Acidimicrobiia	UBA5794				100	0	94.02	1.38	0.750001	X	40.1046	6.57371	79.1822	0.229186	38.354	0.014473	1.57911	-	1.40938	-	1.91547	-									1	1	1								1	1
Lejia_C	Lejia_C_Actinobacteria_68_34	d__Bacteria;p__Actinobacteriota;c__Thermoleophilia;o__Gaiellales;f__Gaiellaceae;g__GMQP-bins7;s__	Bacteria	Actinobacteriota	Thermoleophilia	Gaiellales	Gaiellaceae	GMQP-bins7		80.3922	1.96078	70.78	4.66	0.676199	X	9.64271	16.476	21.4363	5.14464	6.36631	10.1595	-	-	-	-	-	-									1	1
Lejia_C	Lejia_C_Actinobacteria_72_17	d__Bacteria;p__Actinobacteriota;c__Thermoleophilia;o__Gaiellales;f__Gaiellaceae;g__;s__	Bacteria	Actinobacteriota	Thermoleophilia	Gaiellales	Gaiellaceae			82.3529	1.96078	90.69	0.09	0.788831	X	0.0912945	28.2514	15.1363	0.170939	37.1912	1.32933	-	-	1.6722	-	-	-									1	1	1
Lejia_C	Lejia_C_Actinobacteria_72_32	d__Bacteria;p__Actinobacteriota;c__Actinomycetia;o__Euzebyales;f__Egibacteraceae;g__;s__	Bacteria	Actinobacteriota	Actinomycetia	Euzebyales	Egibacteraceae			100	3.92157	97.91	1.71	1.07187	X	2.18446	18.8736	33.6293	0.275599	15.9984	1.01132	-	-	1.23975	-	2.66553	-	1	1	1						1	1	1
Lejia_C	Lejia_C_Actinobacteria_72_65	d__Bacteria;p__Actinobacteriota;c__Acidimicrobiia;o__Acidimicrobiales;f__SIRW01;g__;s__	Bacteria	Actinobacteriota	Acidimicrobiia	Acidimicrobiales	SIRW01			90.1961	3.92157	76.01	2.31	0.674273	X	0.0140389	0.227888	60.451	0.155463	0.132829	0.456742	-	-	1.35251	-	-	-		1	1						1		1
Lejia_C	Lejia_C_Alphaproteobacteria_62_37	d__Bacteria;p__Proteobacteria;c__Alphaproteobacteria;o__UBA8366;f__GCA-2717185;g__MarineAlpha4-Bin1;s__	Bacteria	Proteobacteria	Alphaproteobacteria	UBA8366	GCA-2717185	MarineAlpha4-Bin1		100	0	98.48	0.43	1.31354	X	0.106526	2.24788	40.0751	0.0108032	0.0722424	0.00705342	-	-	1.18159	-	-	-									1	1	1
Lejia_C	Lejia_C_Alphaproteobacteria_69_14	d__Bacteria;p__Proteobacteria;c__Alphaproteobacteria;o__SP197;f__SP197;g__;s__	Bacteria	Proteobacteria	Alphaproteobacteria	SP197	SP197			80.3922	0	81.15	0.43	1.07682	X	0.0721804	0.0726956	15.082	0.0287947	0.0274119	0.0249384	-	-	1.28877	-	-	-									1	1	1
Lejia_C	Lejia_C_Alphaproteobacteria_71_41	d__Bacteria;p__Proteobacteria;c__Alphaproteobacteria;o__Kiloniellales;f__Rhodovibrionaceae;g__Tistlia;s__	Bacteria	Proteobacteria	Alphaproteobacteria	Kiloniellales	Rhodovibrionaceae	Tistlia		94.1176	0	93.32	1.08	1.35586	X	0.524952	8.64219	43.6174	0.0336882	0.329402	0.0233253	-	1.50992	1.27645	-	-	-									1	1	1						1	1
Lejia_C	Lejia_C_Alphaproteobacteria2_68_10	d__Bacteria;p__Proteobacteria;c__Alphaproteobacteria;o__Acetobacterales;f__;g__;s__	Bacteria	Proteobacteria	Alphaproteobacteria	Acetobacterales				66.6667	1.96078	77.61	1.87	0.88098	X	0.624693	0.649774	11.2477	0.0355222	0.588238	0.167432	-	-	1.35657	-	-	-									1	1	1
Lejia_C	Lejia_C_Bacteria_41_28	d__Bacteria;p__Bacteroidota;c__Rhodothermia;o__Balneolales;f__SKNL01;g__;s__	Bacteria	Bacteroidota	Rhodothermia	Balneolales	SKNL01			96.0784	0	95.63	1.37	1.00927	X	6.15851	47.5433	29.4599	0.00365451	2.19213	3.29139	-	1.18528	1.25695	-	-	-
Lejia_C	Lejia_C_Bacteria_46_18	d__Bacteria;p__Bacteroidota;c__Rhodothermia;o__Balneolales;f__SKNL01;g__;s__	Bacteria	Bacteroidota	Rhodothermia	Balneolales	SKNL01			92.1569	0	92.62	3.83	0.774593	X	3.018	19.2179	19.8798	0.00227238	2.33544	0.00239644	-	1.27889	1.22805	-	-	-
Lejia_C	Lejia_C_Bacteria_47_371	d__Bacteria;p__Patescibacteria;c__Paceibacteria;o__UBA9983;f__CSBR16-193;g__;s__	Bacteria	Patescibacteria	Paceibacteria	UBA9983	CSBR16-193			90.1961	1.96078	84.77	2.59	0.242123	X	117.642	86.9492	397.267	0.0990436	13.3556	9.19908	1.34576	1.57621	1.17033	-	2.58446	1.74033
Lejia_C	Lejia_C_Bacteria_50_16	d__Bacteria;p__Bacteroidota;c__Rhodothermia;o__Balneolales;f__SKNL01;g__;s__	Bacteria	Bacteroidota	Rhodothermia	Balneolales	SKNL01			96.0784	1.96078	93.99	2.19	1.00442	X	11.5742	9.1175	17.1063	0.00268821	4.75174	4.40802	1.39983	1.42574	1.24975	-	-	-												1	1				1				1	1
Lejia_C	Lejia_C_Bacteria_57_16	d__Bacteria;p__Verrucomicrobiota;c__Kiritimatiellae;o__SS1-B-03-39;f__UBA6053;g__UBA6053;s__	Bacteria	Verrucomicrobiota	Kiritimatiellae	SS1-B-03-39	UBA6053	UBA6053		72.549	5.88235	76.07	1.47	0.896536	X	2.28868	0.733234	16.7254	0.0101034	1.77906	0.0105402	-	-	1.29143	-	-	-
Lejia_C	Lejia_C_Bacteria_62_17	d__Bacteria;p__Deinococcota;c__Deinococci;o__Deinococcales;f__Trueperaceae;g__;s__	Bacteria	Deinococcota	Deinococci	Deinococcales	Trueperaceae			58.8235	5.88235	89.82	2.33	0.981532	X	0.751043	0.0411769	18.9297	0.198804	0.112436	0.541569	-	-	1.27777	-	-	-
Lejia_C	Lejia_C_Bacteria_62_27	d__Bacteria;p__Chloroflexota;c__Dehalococcoidia;o__UBA2963;f__UBA2963;g__;s__	Bacteria	Chloroflexota	Dehalococcoidia	UBA2963	UBA2963			92.1569	1.96078	71.56	0.09	0.516498	X	4.35336	3.40741	21.4415	0.00798888	3.30388	0.0052706	-	-	-	-	-	-									1	1										1
Lejia_C	Lejia_C_Bacteria_63_19	d__Bacteria;p__Planctomycetota;c__Phycisphaerae;o__Phycisphaerales;f__Phycisphaeraceae;g__;s__	Bacteria	Planctomycetota	Phycisphaerae	Phycisphaerales	Phycisphaeraceae			92.1569	0	95.96	4.83	1.21489	X	0.252455	1.59792	21.0506	0.010578	0.149947	0.0403688	-	-	1.27076	-	-	-
Lejia_C	Lejia_C_Bacteria_63_26	d__Bacteria;p__Verrucomicrobiota;c__Verrucomicrobiae;o__Verrucomicrobiales;f__DEV007;g__Arctic95D-9;s__	Bacteria	Verrucomicrobiota	Verrucomicrobiae	Verrucomicrobiales	DEV007	Arctic95D-9		96.0784	0	97.96	1.36	1.57672	X	1.63853	0.0222032	28.2507	0.00830401	1.92174	0.00573084	-	-	1.221	-	-	-																	1	1
Lejia_C	Lejia_C_Bacteria_63_9	d__Bacteria;p__Actinobacteriota;c__UBA4738;o__AC-67;f__;g__;s__	Bacteria	Actinobacteriota	UBA4738	AC-67				92.1569	1.96078	70.94	0.95	0.732065	X	2.33047	0.270304	9.41516	0.0539516	1.05267	0.844513	-	-	-	-	-	-	1	1	1					1	1	1					1
Lejia_C	Lejia_C_Bacteria_65_21	d__Bacteria;p__Gemmatimonadota;c__Gemmatimonadetes;o__SG8-23;f__UBA6960;g__;s__	Bacteria	Gemmatimonadota	Gemmatimonadetes	SG8-23	UBA6960			96.0784	1.96078	98.35	4.4	1.15038	X	0.946491	1.06859	23.0136	0.00859767	0.391015	0.0066917	-	-	1.23361	-	-	-
Lejia_C	Lejia_C_Bacteria_65_31	d__Bacteria;p__Actinobacteriota;c__;o__;f__;g__;s__	Bacteria	Actinobacteriota						100	0	97.86	0.09	0.983111	X	69.5367	1.19828	33.4188	0.0172167	4.85267	0.553057	1.15037	-	1.17625	-	-	-
Lejia_C	Lejia_C_Bacteria_65_57	d__Bacteria;p__Deinococcota;c__Deinococci;o__Deinococcales;f__Trueperaceae;g__;s__	Bacteria	Deinococcota	Deinococci	Deinococcales	Trueperaceae			96.0784	1.96078	92.02	1.91	1.05603	X	0.214647	2.27777	61.1924	0.0174355	0.234499	0.0130575	-	-	1.24025	-	-	-
Lejia_C	Lejia_C_Bacteria_66_33	d__Bacteria;p__Gemmatimonadota;c__Gemmatimonadetes;o__SG8-23;f__SKRI01;g__;s__	Bacteria	Gemmatimonadota	Gemmatimonadetes	SG8-23	SKRI01			84.3137	1.96078	85.65	3.3	0.978405	X	10.4954	9.72616	33.7498	0.014553	5.39164	0.0122156	1.40296	1.41969	1.30717	-	-	-																	1
Lejia_C	Lejia_C_Bacteria_67_16	d__Bacteria;p__Actinobacteriota;c__UBA4738;o__AC-67;f__;g__;s__	Bacteria	Actinobacteriota	UBA4738	AC-67				100	0	97.63	2.56	1.29625	X	0.0581576	0.0515716	16.1592	0.973372	0.0890357	0.90674	-	-	1.28833	-	-	-	1	1	1
Lejia_C	Lejia_C_Bacteria_69_47	d__Bacteria;p__Planctomycetota;c__Phycisphaerae;o__Phycisphaerales;f__Phycisphaeraceae;g__SKPT01;s__	Bacteria	Planctomycetota	Phycisphaerae	Phycisphaerales	Phycisphaeraceae	SKPT01		98.0392	1.96078	90.91	0	0.955757	X	17.6827	2.47166	50.6728	0.037324	5.06845	0.0344013	1.33112	-	1.20235	-	-	-
Lejia_C	Lejia_C_Bacteria_71_52	d__Bacteria;p__Gemmatimonadota;c__Gemmatimonadetes;o__SG8-23;f__RSA9;g__;s__	Bacteria	Gemmatimonadota	Gemmatimonadetes	SG8-23	RSA9			98.0392	1.96078	93.41	3.3	1.2445	X	26.4159	5.91096	53.9224	0.0276227	6.49888	0.0171449	1.73896	-	1.31844	-	-	-									1
Lejia_C	Lejia_C_Bacteria2_46_52	d__Bacteria;p__Patescibacteria;c__Paceibacteria;o__UBA9983;f__SW-6-46-9;g__SW-6-46-9;s__	Bacteria	Patescibacteria	Paceibacteria	UBA9983	SW-6-46-9	SW-6-46-9		88.2353	1.96078	83.91	3.45	0.225526	X	0.712101	0.0460346	56.6989	0.00886724	2.56142	0.00488144	-	-	1.1431	-	-	-
Lejia_C	Lejia_C_Bacteria2_64_18	d__Bacteria;p__Actinobacteriota;c__UBA4738;o__AC-67;f__;g__;s__	Bacteria	Actinobacteriota	UBA4738	AC-67				100	0	94.87	1.71	0.664474	X	0.244874	0.239512	18.5912	0.00958202	5.77882	0.00981456	-	-	1.28526	-	-	-	1	1	1
Lejia_C	Lejia_C_Bacteria2_67_13	d__Bacteria;p__Gemmatimonadota;c__Gemmatimonadetes;o__SG8-23;f__SKRI01;g__;s__	Bacteria	Gemmatimonadota	Gemmatimonadetes	SG8-23	SKRI01			88.2353	1.96078	92.42	5.86	0.989066	X	2.99564	2.67046	13.6584	0.0156779	0.734299	0.00829346	-	-	1.33556	-	-	-	1
Lejia_C	Lejia_C_Bacteria2_67_20	d__Bacteria;p__Gemmatimonadota;c__Gemmatimonadetes;o__SG8-23;f__UBA6960;g__;s__	Bacteria	Gemmatimonadota	Gemmatimonadetes	SG8-23	UBA6960			96.0784	1.96078	98.84	3.3	1.12919	X	5.91572	0.435416	21.2152	0.012299	3.54545	0.0103276	-	-	1.25319	-	-	-																	1	1
Lejia_C	Lejia_C_Bacteroidetes_39_30	d__Bacteria;p__Bacteroidota;c__Bacteroidia;o__Chitinophagales;f__SW-11-45-7;g__;s__	Bacteria	Bacteroidota	Bacteroidia	Chitinophagales	SW-11-45-7			88.2353	0	83.19	0.99	0.79929	X	0.586588	7.41826	15.6878	0.00269945	1.03006	0.00130647	-	-	1.52076	-	-	-
Lejia_C	Lejia_C_Bacteroidetes_41_11	d__Bacteria;p__Bacteroidota;c__Bacteroidia;o__Flavobacteriales;f__Salibacteraceae;g__SHAN690;s__	Bacteria	Bacteroidota	Bacteroidia	Flavobacteriales	Salibacteraceae	SHAN690		94.1176	3.92157	92.56	3.76	0.917726	X	5.03186	0.793217	11.6168	0.00216921	0.383088	0.00184752	-	-	1.35529	-	-	-
Lejia_C	Lejia_C_Balneolales_50_10	d__Bacteria;p__Bacteroidota;c__Rhodothermia;o__Balneolales;f__Balneolaceae;g__;s__	Bacteria	Bacteroidota	Rhodothermia	Balneolales	Balneolaceae			92.1569	3.92157	94.97	1.64	0.804833	X	0.742596	0.01274	11.4899	0.00302122	0.672566	10.7945	-	-	1.28106	-	-	1.63689
Lejia_C	Lejia_C_Balneolales_50_11	d__Bacteria;p__Bacteroidota;c__Rhodothermia;o__Balneolales;f__Balneolaceae;g__;s__	Bacteria	Bacteroidota	Rhodothermia	Balneolales	Balneolaceae			92.1569	1.96078	95.36	1.09	0.913133	X	6.03348	2.73651	12.42	0.00191983	3.15291	0.0135824	-	-	1.29408	-	-	-
Lejia_C	Lejia_C_Balneolales_51_12	d__Bacteria;p__Bacteroidota;c__Rhodothermia;o__Balneolales;f__Balneolaceae;g__;s__	Bacteria	Bacteroidota	Rhodothermia	Balneolales	Balneolaceae			94.1176	0	91.53	4.1	0.550112	X	7.82725	6.70285	11.4835	0.00285136	4.21374	0.350755	-	-	1.36394	-	-	-
Lejia_C	Lejia_C_Chloroflexi_67_23	d__Bacteria;p__Chloroflexota;c__Ellin6529;o__CSP1-4;f__CSP1-4;g__Palsa-1032;s__	Bacteria	Chloroflexota	Ellin6529	CSP1-4	CSP1-4	Palsa-1032		80.3922	0	76.29	0.93	0.723768	X	0.284223	0.255822	23.7968	0.0261528	0.0361955	0.136134	-	-	1.33132	-	-	-										1									1	1
Lejia_C	Lejia_C_Chloroflexi_69_380	d__Bacteria;p__Chloroflexota;c__Ellin6529;o__QHBO01;f__QHBO01;g__;s__	Bacteria	Chloroflexota	Ellin6529	QHBO01	QHBO01			96.0784	1.96078	88.89	0	0.668333	X	1026.84	641.616	412.338	0.288213	73.1743	839.869	1.09271	1.09416	1.09319	-	1.45711	1.10747									1
Lejia_C	Lejia_C_Cyclobacterium_41_25	d__Bacteria;p__Bacteroidota;c__Bacteroidia;o__Cytophagales;f__Cyclobacteriaceae;g__;s__	Bacteria	Bacteroidota	Bacteroidia	Cytophagales	Cyclobacteriaceae			84.3137	0	83.93	0.3	1.17899	X	0.203515	0.573338	26.6861	0.00432556	0.582933	0.00285659	-	-	1.21423	-	-	-												1	1								1	1
Lejia_C	Lejia_C_Cyclobacterium_41_44	d__Bacteria;p__Bacteroidota;c__Bacteroidia;o__Cytophagales;f__Cyclobacteriaceae;g__;s__	Bacteria	Bacteroidota	Bacteroidia	Cytophagales	Cyclobacteriaceae			92.1569	0	91.79	0.35	1.78468	X	7.44276	2.17901	44.7288	0.00480823	11.132	0.00461231	-	-	-	-	3.04471	-									1	1	1	1	1									1
Lejia_C	Lejia_C_Cytophagales_41_17	d__Bacteria;p__Bacteroidota;c__Bacteroidia;o__Cytophagales;f__Cyclobacteriaceae;g__Anditalea;s__	Bacteria	Bacteroidota	Bacteroidia	Cytophagales	Cyclobacteriaceae	Anditalea		100	0	99.26	0.89	1.41421	X	0.976936	1.84679	18.3003	0.0231122	0.364585	0.00434173	-	-	1.25394	-	-	-												1	1								1	1
Lejia_C	Lejia_C_Deinococci_71_9	d__Bacteria;p__Deinococcota;c__Deinococci;o__Deinococcales;f__Trueperaceae;g__SLSQ01;s__	Bacteria	Deinococcota	Deinococci	Deinococcales	Trueperaceae	SLSQ01		92.1569	3.92157	81.05	1.41	0.747863	X	0.163625	0.0322782	10.011	0.0223861	0.0771958	0.0165793	-	-	0	-	-	-
Lejia_C	Lejia_C_Flavobacteriales_34_19	d__Bacteria;p__Bacteroidota;c__Bacteroidia;o__Flavobacteriales;f__Crocinitomicaceae;g__Brumimicrobium;s__	Bacteria	Bacteroidota	Bacteroidia	Flavobacteriales	Crocinitomicaceae	Brumimicrobium		100	3.92157	95.95	0.54	1.05652	X	0.0461993	3.18679	15.7156	0.00327053	0.187428	6.24797	-	-	1.76315	-	-	4.25255
Lejia_C	Lejia_C_Gammaproteobacteria_53_24	d__Bacteria;p__Proteobacteria;c__Gammaproteobacteria;o__Pseudomonadales;f__HTCC2089;g__;s__	Bacteria	Proteobacteria	Gammaproteobacteria	Pseudomonadales	HTCC2089			98.0392	0	80.03	3.87	0.676135	X	2.55974	1.64593	23.7971	0.0041887	6.5807	0.00321281	-	-	1.64033	-	-	-									1
Lejia_C	Lejia_C_Gammaproteobacteria_55_19	d__Bacteria;p__Proteobacteria;c__Gammaproteobacteria;o__Pseudomonadales;f__Pseudohongiellaceae;g__;s__	Bacteria	Proteobacteria	Gammaproteobacteria	Pseudomonadales	Pseudohongiellaceae			98.0392	0	95.56	1.05	1.06276	X	45.8396	16.7402	21.1277	0.00539995	1.8588	0.00510836	1.17823	1.31016	1.22595	-	-	-									1
Lejia_C	Lejia_C_Gammaproteobacteria_57_24	d__Bacteria;p__Proteobacteria;c__Gammaproteobacteria;o__UBA4486;f__UBA4486;g__;s__	Bacteria	Proteobacteria	Gammaproteobacteria	UBA4486	UBA4486			98.0392	1.96078	93.6	0.88	0.849837	X	0.761588	0.306917	25.176	0.00666389	0.32089	0.00411145	-	-	1.30261	-	-	-	1								1		1					1			1	1
Lejia_C	Lejia_C_Gammaproteobacteria_62_33	d__Bacteria;p__Proteobacteria;c__Gammaproteobacteria;o__Pseudomonadales;f__Pseudohongiellaceae;g__UBA9145;s__	Bacteria	Proteobacteria	Gammaproteobacteria	Pseudomonadales	Pseudohongiellaceae	UBA9145		92.1569	0	85.56	1.67	0.778816	X	1.91834	3.02179	29.0026	0.0109403	1.74982	0.00933905	-	-	1.42766	-	-	-											1
Lejia_C	Lejia_C_Gammaproteobacteria2_53_47	d__Bacteria;p__Proteobacteria;c__Gammaproteobacteria;o__UBA4486;f__;g__;s__	Bacteria	Proteobacteria	Gammaproteobacteria	UBA4486				100	1.96078	90.38	2.31	0.731354	X	11.8132	0.741981	39.3555	0.00663	14.8127	0.104949	1.70331	-	1.34726	-	2.54413	-	1															1			1	1
Lejia_C	Lejia_C_Gammaproteobacteria2_61_10	d__Bacteria;p__Proteobacteria;c__Gammaproteobacteria;o__Woeseiales;f__Woeseiaceae;g__Woeseia;s__	Bacteria	Proteobacteria	Gammaproteobacteria	Woeseiales	Woeseiaceae	Woeseia		74.5098	1.96078	75.3	2.58	0.933386	X	2.83773	0.459584	10.5804	0.0185256	2.70822	0.0235193	-	-	1.3841	-	-	-		1							1
Lejia_C	Lejia_C_Gammaproteobacteria2_62_18	d__Bacteria;p__Proteobacteria;c__Gammaproteobacteria;o__Xanthomonadales;f__Wenzhouxiangellaceae;g__GCA-2722315;s__	Bacteria	Proteobacteria	Gammaproteobacteria	Xanthomonadales	Wenzhouxiangellaceae	GCA-2722315		100	0	95.53	3.4	1.1932	X	7.97588	0.0471092	19.7973	0.00785345	46.4079	0.00678196	-	-	1.2778	-	1.58232	-
Lejia_C	Lejia_C_Gemmatimonadetes_68_64	d__Bacteria;p__Gemmatimonadota;c__Gemmatimonadetes;o__SG8-23;f__UBA6960;g__;s__	Bacteria	Gemmatimonadota	Gemmatimonadetes	SG8-23	UBA6960			88.2353	0	91.98	2.2	1.03834	X	25.6417	12.6143	64.1945	0.0214482	10.5081	0.0152009	1.53249	1.66228	1.32757	-	2.92239	-
Lejia_C	Lejia_C_Gemmatimonadetes_68_65	d__Bacteria;p__Gemmatimonadota;c__Gemmatimonadetes;o__SG8-23;f__UBA6960;g__;s__	Bacteria	Gemmatimonadota	Gemmatimonadetes	SG8-23	UBA6960			64.7059	0	88.95	2.75	0.961247	X	2.60922	1.36658	63.6476	0.0158822	5.47868	0.0111542	-	-	1.31817	-	-	-
Lejia_C	Lejia_C_Gracilimonas_tropica_41_32	d__Bacteria;p__Bacteroidota;c__Rhodothermia;o__Balneolales;f__Balneolaceae;g__Gracilimonas;s__	Bacteria	Bacteroidota	Rhodothermia	Balneolales	Balneolaceae	Gracilimonas		94.1176	0	90.9	1.31	1.00184	X	43.5544	5.60654	28.7029	0.0044593	34.1786	0.11493	1.5606	-	1.45325	-	2.10828	-
Lejia_C	Lejia_C_Gracilimonas_tropica_42_46	d__Bacteria;p__Bacteroidota;c__Rhodothermia;o__Balneolales;f__Balneolaceae;g__Gracilimonas;s__	Bacteria	Bacteroidota	Rhodothermia	Balneolales	Balneolaceae	Gracilimonas		86.2745	0	88.93	0	0.836653	X	0.0851327	10.6157	37.3443	0.00557639	0.25105	4.43135	-	4.28788	2.12729	-	-	-
Lejia_C	Lejia_C_Halofilum_ochraceum_66_19	d__Bacteria;p__Proteobacteria;c__Gammaproteobacteria;o__XJ16;f__Halofilaceae;g__Halofilum;s__	Bacteria	Proteobacteria	Gammaproteobacteria	XJ16	Halofilaceae	Halofilum		92.1569	5.88235	92.15	0.26	0.746505	X	1.36029	7.4294	18.2939	0.0136152	0.401312	45.0441	-	-	1.33369	-	-	1.47654	1												1								1	1
Lejia_C	Lejia_C_Marinobacter_lipolyticus_SM19_58_14	d__Bacteria;p__Proteobacteria;c__Gammaproteobacteria;o__Pseudomonadales;f__Oleiphilaceae;g__Marinobacter;s__	Bacteria	Proteobacteria	Gammaproteobacteria	Pseudomonadales	Oleiphilaceae	Marinobacter		88.2353	0	99.01	0.86	1.06924	X	0.565236	7.91825	14.8186	0.00730876	3.55126	4.09557	-	1.45927	1.29935	-	-	-	1												1								1	1
Lejia_C	Lejia_C_Microbacteriaceae_65_36	d__Bacteria;p__Actinobacteriota;c__Actinomycetia;o__Actinomycetales;f__Microbacteriaceae;g__Homoserinimonas;s__	Bacteria	Actinobacteriota	Actinomycetia	Actinomycetales	Microbacteriaceae	Homoserinimonas		100	0	97.76	0.51	0.921407	X	0.0237415	1.57939	39.3613	0.0184469	0.0229705	206.041	-	-	1.17373	-	-	1.12753
Lejia_C	Lejia_C_Nitriliruptor_alkaliphilus_58_22	d__Bacteria;p__Actinobacteriota;c__Actinomycetia;o__Nitriliruptorales;f__Nitriliruptoraceae;g__SLDB01;s__	Bacteria	Actinobacteriota	Actinomycetia	Nitriliruptorales	Nitriliruptoraceae	SLDB01		92.1569	0	86.18	1.28	0.512571	X	0.482983	1.07872	21.9167	0.00515812	0.341374	0.045591	-	-	1.26616	-	-	-
Lejia_C	Lejia_C_Nitriliruptor_alkaliphilus_63_62	d__Bacteria;p__Actinobacteriota;c__Actinomycetia;o__Nitriliruptorales;f__Nitriliruptoraceae;g__;s__	Bacteria	Actinobacteriota	Actinomycetia	Nitriliruptorales	Nitriliruptoraceae			78.4314	0	91.57	0	0.629861	X	17.9141	14.4527	60.4784	0.0108529	8.91696	6.29827	1.44283	1.5148	1.38303	-	2.92679	2.29845									1
Lejia_C	Lejia_C_Nitriliruptor_alkaliphilus_68_16	d__Bacteria;p__Actinobacteriota;c__Actinomycetia;o__Nitriliruptorales;f__Nitriliruptoraceae;g__;s__	Bacteria	Actinobacteriota	Actinomycetia	Nitriliruptorales	Nitriliruptoraceae			92.1569	3.92157	92.83	1.5	0.588853	X	11.7499	5.46618	17.1793	0.0141776	3.42211	0.70022	1.41371	-	1.27466	-	-	-									1	1	1
Lejia_C	Lejia_C_Nitriliruptor_alkaliphilus_71_60	d__Bacteria;p__Actinobacteriota;c__Actinomycetia;o__Nitriliruptorales;f__Nitriliruptoraceae;g__;s__	Bacteria	Actinobacteriota	Actinomycetia	Nitriliruptorales	Nitriliruptoraceae			94.1176	1.96078	91.57	1.28	0.867858	X	10.2252	4.3053	60.6946	0.0645887	2.79436	0.693428	1.56684	-	1.3446	-	-	-																			1
Lejia_C	Lejia_C_Nitriliruptor_alkaliphilus2_72_37	d__Bacteria;p__Actinobacteriota;c__Actinomycetia;o__Nitriliruptorales;f__Nitriliruptoraceae;g__Egicoccus;s__	Bacteria	Actinobacteriota	Actinomycetia	Nitriliruptorales	Nitriliruptoraceae	Egicoccus		72.549	3.92157	81.17	1.71	0.64211	X	0.859127	4.19791	36.4308	0.120011	0.252962	17.9483	-	-	1.3497	-	-	1.52814									1	1	1
Lejia_C	Lejia_C_Nitrospirae_50_18	d__Bacteria;p__Nitrospirota;c__Nitrospiria;o__Nitrospirales;f__UBA8639;g__UBA8639;s__	Bacteria	Nitrospirota	Nitrospiria	Nitrospirales	UBA8639	UBA8639		98.0392	1.96078	95.85	0.91	1.28529	X	17.6644	0.151755	19.3373	0.00285416	17.7378	0.00235884	1.38499	-	1.25641	-	2.72603	-															1
Lejia_C	Lejia_C_Paenibacillus_42_57	d__Bacteria;p__Firmicutes;c__Bacilli;o__Paenibacillales;f__Paenibacillaceae;g__;s__	Bacteria	Firmicutes	Bacilli	Paenibacillales	Paenibacillaceae			100	0	90.41	0.27	0.892717	X	0.00211715	0.00257355	61.8607	0.440839	0.0149246	0.230667	-	-	1.14981	-	-	-																			1
Lejia_C	Lejia_C_Paenibacillus_44_27	d__Bacteria;p__Firmicutes;c__Bacilli;o__Paenibacillales;f__Paenibacillaceae;g__UBA4045;s__	Bacteria	Firmicutes	Bacilli	Paenibacillales	Paenibacillaceae	UBA4045		78.4314	0	78.33	0.16	0.67536	X	0.0322196	0.00940797	27.261	1.91625	0.0573934	1.06059	-	-	1.24047	-	-	-																			1
Lejia_C	Lejia_C_Planctomycetes2_66_7	d__Bacteria;p__Planctomycetota;c__Planctomycetes;o__Pirellulales;f__PALSA-1355;g__;s__	Bacteria	Planctomycetota	Planctomycetes	Pirellulales	PALSA-1355			86.2745	5.88235	70.2	1.22	0.97545	X	0.0230691	0.379345	7.28196	3.73895	0.535413	0.0776031	-	-	-	-	-	-									1
Lejia_C	Lejia_C_Proteobacteria_64_15	d__Bacteria;p__Proteobacteria;c__Gammaproteobacteria;o__Ga0077536;f__Ga0077536;g__UBA981;s__	Bacteria	Proteobacteria	Gammaproteobacteria	Ga0077536	Ga0077536	UBA981		86.2745	1.96078	91.98	5.62	1.19529	X	2.40908	0.54218	16.0523	0.0112174	0.952542	0.0166983	-	-	1.30127	-	-	-									1	1
Lejia_C	Lejia_C_Rhodobacterales_66_10	d__Bacteria;p__Proteobacteria;c__Alphaproteobacteria;o__Rhodobacterales;f__Rhodobacteraceae;g__;s__	Bacteria	Proteobacteria	Alphaproteobacteria	Rhodobacterales	Rhodobacteraceae			96.0784	1.96078	86.55	1.53	1.04266	X	0.934374	0.631384	11.4932	0.0177207	0.0257927	0.010223	-	-	1.30837	-	-	-									1	1	1
Lejia_C	Lejia_C_Rhodohalobacter_halophilus_41_132	d__Bacteria;p__Bacteroidota;c__Rhodothermia;o__Balneolales;f__Balneolaceae;g__SW132;s__	Bacteria	Bacteroidota	Rhodothermia	Balneolales	Balneolaceae	SW132		90.1961	3.92157	73.08	1.91	0.519756	X	2.13147	98.1718	70.1783	0.00901071	11.6106	96.8679	-	-	-	-	-	-
Lejia_C	Lejia_C_Rhodohalobacter_halophilus_41_92	d__Bacteria;p__Bacteroidota;c__Rhodothermia;o__Balneolales;f__Balneolaceae;g__UBA2664;s__	Bacteria	Bacteroidota	Rhodothermia	Balneolales	Balneolaceae	UBA2664		86.2745	3.92157	83.22	1.11	0.520666	X	62.9193	4.52385	69.3717	0.00748201	16.8204	0.00735215	1.61493	-	1.54938	-	2.58621	-
Lejia_C	Lejia_C_Rhodohalobacter_halophilus2_43_52	d__Bacteria;p__Bacteroidota;c__Rhodothermia;o__Balneolales;f__Balneolaceae;g__;s__	Bacteria	Bacteroidota	Rhodothermia	Balneolales	Balneolaceae			94.1176	0	70.4	0.27	0.426855	X	12.3215	0.192234	40.7373	0.00457223	26.4711	0.0016673	-	-	-	-	-	-
Lejia_C	Lejia_C_Rhodospirillales_61_12	d__Bacteria;p__Proteobacteria;c__Alphaproteobacteria;o__Rhodospirillales;f__2-12-FULL-67-15;g__;s__	Bacteria	Proteobacteria	Alphaproteobacteria	Rhodospirillales	2-12-FULL-67-15			100	3.92157	93.86	0.51	0.950701	X	5.79005	0.0328762	13.0426	0.010991	5.0082	0.0185752	-	-	1.36382	-	-	-									1	1	1		1				1	1			1	1
Lejia_C	Lejia_C_Rhodothermaceae_62_68	d__Bacteria;p__Bacteroidota;c__Rhodothermia;o__Rhodothermales;f__;g__;s__	Bacteria	Bacteroidota	Rhodothermia	Rhodothermales				94.1176	1.96078	92.94	1.69	1.18764	X	21.4552	8.07511	71.4728	0.011941	9.78464	0.00582379	1.53578	1.54774	1.20744	-	2.8768	-																1			1	1
Lejia_C	Lejia_C_Solirubrobacterales_72_15	d__Bacteria;p__Actinobacteriota;c__Thermoleophilia;o__Solirubrobacterales;f__Thermoleophilaceae;g__;s__	Bacteria	Actinobacteriota	Thermoleophilia	Solirubrobacterales	Thermoleophilaceae			100	3.92157	94.74	0	0.730022	X	0.194208	6.4994	16.7527	20.8607	0.946019	46.3664	-	-	1.25026	1.27502	-	1.21856																					1
Lejia_C	Lejia_C_Solirubrobacterales2_70_16	d__Bacteria;p__Actinobacteriota;c__Thermoleophilia;o__Solirubrobacterales;f__70-9;g__VAYN01;s__	Bacteria	Actinobacteriota	Thermoleophilia	Solirubrobacterales	70-9	VAYN01		98.0392	3.92157	86.55	2.05	0.609121	X	0.636683	0.148775	16.4543	9.09515	1.55329	0.389473	-	-	1.24213	1.75855	-	-
Lejia_C	Lejia_C_Sphaerobacterales_58_10	d__Bacteria;p__Chloroflexota;c__Chloroflexia;o__Thermomicrobiales;f__Thermomicrobiaceae;g__SLMJ01;s__	Bacteria	Chloroflexota	Chloroflexia	Thermomicrobiales	Thermomicrobiaceae	SLMJ01		94.1176	1.96078	73.51	1.87	0.444046	X	1.29616	0.0562613	9.05356	0.00361078	0.398217	0.00206454	-	-	1.40041	-	-	-									1	1
Lejia_C	Lejia_C_Spirochaetes_59_14	d__Bacteria;p__Spirochaetota;c__Spirochaetia;o__Spirochaetales;f__Alkalispirochaetaceae;g__Alkalispirochaeta;s__	Bacteria	Spirochaetota	Spirochaetia	Spirochaetales	Alkalispirochaetaceae	Alkalispirochaeta		96.0784	1.96078	98	2.67	1.24782	X	0.0536705	3.88513	14.9344	0.00571668	0.268194	0.00276437	-	-	1.29468	-	-	-
Lejia_C	Lejia_C_Actinobacteria_60_7	d__Bacteria;p__Actinobacteriota;c__Actinomycetia;o__Actinomycetales;f__Microbacteriaceae;g__Pontimonas;s__	Bacteria	Actinobacteriota	Actinomycetia	Actinomycetales	Microbacteriaceae	Pontimonas		80.3922	1.96078	52.85	1.08	0.246637
Lejia_C	Lejia_C_Actinobacteria_66_69	d__Bacteria;p__Actinobacteriota;c__Acidimicrobiia;o__UBA5794;f__;g__;s__	Bacteria	Actinobacteriota	Acidimicrobiia	UBA5794				94.1176	0	86.32	1.28	0.846832																						1	1	1
Lejia_C	Lejia_C_Actinobacteria_68_32	d__Bacteria;p__Actinobacteriota;c__Acidimicrobiia;o__IMCC26256;f__PALSA-555;g__;s__	Bacteria	Actinobacteriota	Acidimicrobiia	IMCC26256	PALSA-555			100	0	97.82	2.14	1.04798														1	1							1	1	1
Lejia_C	Lejia_C_Actinobacteria_69_36	d__Bacteria;p__Actinobacteriota;c__UBA4738;o__UBA4738;f__HRBIN12;g__;s__	Bacteria	Actinobacteriota	UBA4738	UBA4738	HRBIN12			76.4706	0	62.66	1.71	0.446732																						1	1	1
Lejia_C	Lejia_C_Actinobacteria_69_429	d__Bacteria;p__Actinobacteriota;c__UBA4738;o__UBA4738;f__HRBIN12;g__;s__	Bacteria	Actinobacteriota	UBA4738	UBA4738	HRBIN12			100	0	98.29	1.8	0.881458														1								1	1	1
Lejia_C	Lejia_C_Actinobacteria_69_6	d__Bacteria;p__Actinobacteriota;c__UBA4738;o__UBA4738;f__HRBIN12;g__;s__	Bacteria	Actinobacteriota	UBA4738	UBA4738	HRBIN12			76.4706	5.88235	74.04	16.67	0.510565
Lejia_C	Lejia_C_Actinobacteria_71_9	d__Bacteria;p__Actinobacteriota;c__UBA4738;o__UBA4738;f__;g__;s__	Bacteria	Actinobacteriota	UBA4738	UBA4738				58.8235	0	58.48	0.85	0.674557
Lejia_C	Lejia_C_Actinobacteria_bacterium_RBG_16_68_21_67_52	d__Bacteria;p__Actinobacteriota;c__Acidimicrobiia;o__UBA5794;f__UBA11373;g__RBG-16-68-21;s__	Bacteria	Actinobacteriota	Acidimicrobiia	UBA5794	UBA11373	RBG-16-68-21		90.1961	1.96078	67.94	0.27	0.401053
Lejia_C	Lejia_C_Actinobacteria2_64_44	d__Bacteria;p__Actinobacteriota;c__UBA4738;o__UBA4738;f__;g__;s__	Bacteria	Actinobacteriota	UBA4738	UBA4738				92.1569	1.96078	90.6	0.93	0.607699
Lejia_C	Lejia_C_Actinobacteria2_69_8	d__Bacteria;p__Actinobacteriota;c__Thermoleophilia;o__Gaiellales;f__Gaiellaceae;g__VAXT01;s__	Bacteria	Actinobacteriota	Thermoleophilia	Gaiellales	Gaiellaceae	VAXT01		74.5098	5.88235	48.36	2.16	0.256625
Lejia_C	Lejia_C_Alphaproteobacteria_66_8	d__Bacteria;p__Proteobacteria;c__Alphaproteobacteria;o__Kiloniellales;f__Rhodovibrionaceae;g__;s__	Bacteria	Proteobacteria	Alphaproteobacteria	Kiloniellales	Rhodovibrionaceae			78.4314	0	63.45	0.87	0.621811																						1	1	1
Lejia_C	Lejia_C_Alphaproteobacteria_66_9	d__Bacteria;p__Proteobacteria;c__Alphaproteobacteria;o__Defluviicoccales;f__Defluviicoccaceae;g__;s__	Bacteria	Proteobacteria	Alphaproteobacteria	Defluviicoccales	Defluviicoccaceae			60.7843	0	51.26	2.83	0.79255																						1	1	1					1			1	1
Lejia_C	Lejia_C_Bacteria_33_86	d__Bacteria;p__Patescibacteria;c__Paceibacteria;o__UBA6257;f__GWB1-50-10;g__;s__	Bacteria	Patescibacteria	Paceibacteria	UBA6257	GWB1-50-10			78.4314	3.92157	37.64	0.85	0.109702
Lejia_C	Lejia_C_Bacteria_34_29	d__Bacteria;p__Patescibacteria;c__Paceibacteria;o__UBA6257;f__GWB1-50-10;g__;s__	Bacteria	Patescibacteria	Paceibacteria	UBA6257	GWB1-50-10			92.1569	1.96078	63.65	5.98	0.635089
Lejia_C	Lejia_C_Bacteria_40_126	d__Bacteria;p__Patescibacteria;c__Saccharimonadia;o__Saccharimonadales;f__QS-5-54-17;g__;s__	Bacteria	Patescibacteria	Saccharimonadia	Saccharimonadales	QS-5-54-17			78.4314	0	65.51	0	0.202356
Lejia_C	Lejia_C_Bacteria_40_8	d__Bacteria;p__Dependentiae;c__Babeliae;o__Babeliales;f__GWF2-32-72;g__;s__	Bacteria	Dependentiae	Babeliae	Babeliales	GWF2-32-72			80.3922	5.88235	37.84	0.72	0.177255
Lejia_C	Lejia_C_Bacteria_42_22	d__Bacteria;p__Patescibacteria;c__Paceibacteria;o__UBA9983;f__UBA2163;g__;s__	Bacteria	Patescibacteria	Paceibacteria	UBA9983	UBA2163			90.1961	1.96078	53.5	0	0.185499
Lejia_C	Lejia_C_Bacteria_43_9	d__Bacteria;p__Bacteroidota;c__Rhodothermia;o__Balneolales;f__SKNL01;g__;s__	Bacteria	Bacteroidota	Rhodothermia	Balneolales	SKNL01			78.4314	7.84314	89	1.09	0.948903
Lejia_C	Lejia_C_Bacteria_44_10	d__Bacteria;p__Bacteroidota;c__Rhodothermia;o__Balneolales;f__SKNL01;g__;s__	Bacteria	Bacteroidota	Rhodothermia	Balneolales	SKNL01			84.3137	5.88235	87.27	2.59	0.785843
Lejia_C	Lejia_C_Bacteria_44_66	d__Bacteria;p__Patescibacteria;c__Paceibacteria;o__UBA9983;f__21-14-all-36-13;g__;s__	Bacteria	Patescibacteria	Paceibacteria	UBA9983	21-14-all-36-13			80.3922	3.92157	69.67	0	0.204631
Lejia_C	Lejia_C_Bacteria_47_60	d__Bacteria;p__Patescibacteria;c__Paceibacteria;o__UBA9983;f__SW-6-46-9;g__SW-6-46-9;s__	Bacteria	Patescibacteria	Paceibacteria	UBA9983	SW-6-46-9	SW-6-46-9		78.4314	1.96078	65.3	0	0.154808
Lejia_C	Lejia_C_Bacteria_50_72	d__Bacteria;p__Patescibacteria;c__Saccharimonadia;o__Saccharimonadales;f__QS-5-54-17;g__;s__	Bacteria	Patescibacteria	Saccharimonadia	Saccharimonadales	QS-5-54-17			94.1176	0	69.91	0	0.228034
Lejia_C	Lejia_C_Bacteria_57_11	d__Bacteria;p__Verrucomicrobiota;c__Verrucomicrobiae;o__Opitutales;f__T3Sed10-336;g__;s__	Bacteria	Verrucomicrobiota	Verrucomicrobiae	Opitutales	T3Sed10-336			74.5098	1.96078	54.22	5.41	0.755856
Lejia_C	Lejia_C_Bacteria_60_82	d__Bacteria;p__Chloroflexota;c__Dehalococcoidia;o__UBA1151;f__;g__;s__	Bacteria	Chloroflexota	Dehalococcoidia	UBA1151				94.1176	0	84.62	0.69	0.865254																						1	1
Lejia_C	Lejia_C_Bacteria_63_11	d__Bacteria;p__Patescibacteria;c__;o__;f__;g__;s__	Bacteria	Patescibacteria						90.1961	0	66.92	0.93	0.205126
Lejia_C	Lejia_C_Bacteria_63_16	d__Bacteria;p__Chloroflexota;c__Dehalococcoidia;o__UBA2979;f__UBA2979;g__W-Chloroflexi-9;s__	Bacteria	Chloroflexota	Dehalococcoidia	UBA2979	UBA2979	W-Chloroflexi-9		62.7451	1.96078	39.06	0.99	0.70573																																	1
Lejia_C	Lejia_C_Bacteria_64_20	d__Bacteria;p__Chloroflexota;c__Dehalococcoidia;o__SM23-28-2;f__RBG-16-64-32;g__;s__	Bacteria	Chloroflexota	Dehalococcoidia	SM23-28-2	RBG-16-64-32			98.0392	1.96078	95.71	0.5	0.868568																						1	1
Lejia_C	Lejia_C_Bacteria_64_9	d__Bacteria;p__Chloroflexota;c__Dehalococcoidia;o__UBA2963;f__UBA2963;g__;s__	Bacteria	Chloroflexota	Dehalococcoidia	UBA2963	UBA2963			76.4706	1.96078	66.3	0	0.376503
Lejia_C	Lejia_C_Bacteria_66_7	d__Bacteria;p__Actinobacteriota;c__;o__;f__;g__;s__	Bacteria	Actinobacteriota						70.5882	1.96078	61.26	4.27	0.685513																																			1
Lejia_C	Lejia_C_Bacteria_66_78	d__Bacteria;p__Planctomycetota;c__Phycisphaerae;o__Phycisphaerales;f__Phycisphaeraceae;g__;s__	Bacteria	Planctomycetota	Phycisphaerae	Phycisphaerales	Phycisphaeraceae			82.3529	1.96078	80.84	6.25	1.25862																																1	1
Lejia_C	Lejia_C_Bacteria_68_40	d__Bacteria;p__Acidobacteriota;c__Thermoanaerobaculia;o__UBA5066;f__Gp7-AA6;g__Gp7-AA6;s__	Bacteria	Acidobacteriota	Thermoanaerobaculia	UBA5066	Gp7-AA6	Gp7-AA6		98.0392	0	96.58	0.85	1.11006																						1
Lejia_C	Lejia_C_Bacteria_71_15	d__Bacteria;p__Chloroflexota;c__Dehalococcoidia;o__UBA2979;f__UBA2979;g__;s__	Bacteria	Chloroflexota	Dehalococcoidia	UBA2979	UBA2979			68.6275	0	45.71	0.99	0.401409																						1	1					1
Lejia_C	Lejia_C_Bacteria2_71_8	d__Bacteria;p__Chloroflexota;c__Dehalococcoidia;o__UBA2979;f__UBA2979;g__W-Chloroflexi-9;s__	Bacteria	Chloroflexota	Dehalococcoidia	UBA2979	UBA2979	W-Chloroflexi-9		68.6275	3.92157	54.88	4.95	0.435631																						1
Lejia_C	Lejia_C_Bacteroidetes_39_7	d__Bacteria;p__Bacteroidota;c__Bacteroidia;o__Flavobacteriales;f__Vicingaceae;g__UBA5081;s__	Bacteria	Bacteroidota	Bacteroidia	Flavobacteriales	Vicingaceae	UBA5081		82.3529	7.84314	61.15	1.23	0.449667
Lejia_C	Lejia_C_Bacteroidetes_44_15	d__Bacteria;p__Bacteroidota;c__Bacteroidia;o__Bacteroidales;f__GCA-2748055;g__;s__	Bacteria	Bacteroidota	Bacteroidia	Bacteroidales	GCA-2748055			100	1.96078	93.1	1.67	1.06501																													1			1	1
Lejia_C	Lejia_C_Bacteroidetes_44_20	d__Bacteria;p__Bacteroidota;c__Bacteroidia;o__Bacteroidales;f__GCA-2748055;g__;s__	Bacteria	Bacteroidota	Bacteroidia	Bacteroidales	GCA-2748055			98.0392	0	92.6	3.57	1.05916
Lejia_C	Lejia_C_Balneolales_41_46	d__Bacteria;p__Bacteroidota;c__Rhodothermia;o__Balneolales;f__Balneolaceae;g__;s__	Bacteria	Bacteroidota	Rhodothermia	Balneolales	Balneolaceae			66.6667	0	17.64	0	0.153677
Lejia_C	Lejia_C_Balneolales_44_41	d__Bacteria;p__Bacteroidota;c__Rhodothermia;o__Balneolales;f__Balneolaceae;g__;s__	Bacteria	Bacteroidota	Rhodothermia	Balneolales	Balneolaceae			96.0784	1.96078	96.45	1.37	1.24541
Lejia_C	Lejia_C_Balneolales_51_20	d__Bacteria;p__Bacteroidota;c__Rhodothermia;o__Balneolales;f__Balneolaceae;g__;s__	Bacteria	Bacteroidota	Rhodothermia	Balneolales	Balneolaceae			96.0784	0	92.9	1.37	0.630692
Lejia_C	Lejia_C_Balneolales2_47_43	d__Bacteria;p__Bacteroidota;c__Rhodothermia;o__Balneolales;f__Balneolaceae;g__;s__	Bacteria	Bacteroidota	Rhodothermia	Balneolales	Balneolaceae			68.6275	0	50.53	0	0.281931
Lejia_C	Lejia_C_Blastopirellula_marina_DSM_3645_58_275	d__Bacteria;p__Planctomycetota;c__Planctomycetes;o__Pirellulales;f__Pirellulaceae;g__;s__	Bacteria	Planctomycetota	Planctomycetes	Pirellulales	Pirellulaceae			90.1961	1.96078	79.18	0.19	0.895009																																		1
Lejia_C	Lejia_C_Candidatus_Berkelbacteria_bacterium_RIFCSPLOWO2_01_FULL_50_28_49_7	d__Bacteria;p__Patescibacteria;c__UBA1384;o__2-12-FULL-50-11;f__2-12-FULL-50-11;g__;s__	Bacteria	Patescibacteria	UBA1384	2-12-FULL-50-11	2-12-FULL-50-11			86.2745	5.88235	42.97	0	0.098624
Lejia_C	Lejia_C_Candidatus_Kaiserbacteria_46_16	d__Bacteria;p__Patescibacteria;c__Paceibacteria;o__UBA9983;f__UBA2163;g__UBA918;s__	Bacteria	Patescibacteria	Paceibacteria	UBA9983	UBA2163	UBA918		86.2745	5.88235	54.59	0	0.156215
Lejia_C	Lejia_C_Candidatus_Nitrosotalea_38_21	d__Archaea;p__Thermoproteota;c__Nitrososphaeria;o__Nitrososphaerales;f__Nitrosopumilaceae;g__UBA8516;s__	Archaea	Thermoproteota	Nitrososphaeria	Nitrososphaerales	Nitrosopumilaceae	UBA8516		94.7368	0	89.48	0	0.278283																	1		1		1
Lejia_C	Lejia_C_Candidatus_Woykebacteria_42_32	d__Bacteria;p__Patescibacteria;c__Microgenomatia;o__Woykebacterales;f__RBG-16-39-9b;g__;s__	Bacteria	Patescibacteria	Microgenomatia	Woykebacterales	RBG-16-39-9b			96.0784	0	68.81	0	0.315405
Lejia_C	Lejia_C_Cytophagales_40_9	d__Bacteria;p__Bacteroidota;c__Bacteroidia;o__Cytophagales;f__Cyclobacteriaceae;g__Fulvivirga;s__	Bacteria	Bacteroidota	Bacteroidia	Cytophagales	Cyclobacteriaceae	Fulvivirga		74.5098	1.96078	33.63	0.31	0.421265																									1	1
Lejia_C	Lejia_C_Firmicutes_60_8	d__Bacteria;p__Firmicutes_E;c__Thermaerobacteria;o__Thermaerobacterales;f__;g__;s__	Bacteria	Firmicutes_E	Thermaerobacteria	Thermaerobacterales				66.6667	0	47.61	0	0.380245
Lejia_C	Lejia_C_Flavobacteriaceae_bacterium_CG2_30_34_30_40_9	d__Bacteria;p__Bacteroidota;c__Bacteroidia;o__Flavobacteriales;f__Flavobacteriaceae;g__CG2-30-34-30;s__	Bacteria	Bacteroidota	Bacteroidia	Flavobacteriales	Flavobacteriaceae	CG2-30-34-30		70.5882	0	59.71	0.38	0.473849
Lejia_C	Lejia_C_Gammaproteobacteria_52_25	d__Bacteria;p__Proteobacteria;c__Gammaproteobacteria;o__UBA4486;f__UBA4486;g__;s__	Bacteria	Proteobacteria	Gammaproteobacteria	UBA4486	UBA4486			76.4706	1.96078	58.95	2.04	0.434838
Lejia_C	Lejia_C_Gammaproteobacteria_54_5	d__Bacteria;p__Proteobacteria;c__Gammaproteobacteria;o__Pseudomonadales;f__HTCC2089;g__;s__	Bacteria	Proteobacteria	Gammaproteobacteria	Pseudomonadales	HTCC2089			64.7059	3.92157	51.44	0.56	0.493018
Lejia_C	Lejia_C_Gammaproteobacteria_54_6	d__Bacteria;p__Proteobacteria;c__Gammaproteobacteria;o__Pseudomonadales;f__Pseudohongiellaceae;g__;s__	Bacteria	Proteobacteria	Gammaproteobacteria	Pseudomonadales	Pseudohongiellaceae			84.3137	5.88235	75.24	18.39	0.715667
Lejia_C	Lejia_C_Gammaproteobacteria_62_56	d__Bacteria;p__Proteobacteria;c__Gammaproteobacteria;o__Nitrococcales;f__Aquisalimonadaceae;g__SLSJ01;s__	Bacteria	Proteobacteria	Gammaproteobacteria	Nitrococcales	Aquisalimonadaceae	SLSJ01		100	3.92157	99.3	2.86	1.27361														1												1								1	1
Lejia_C	Lejia_C_Gammaproteobacteria_64_51	d__Bacteria;p__Proteobacteria;c__Gammaproteobacteria;o__SLND01;f__;g__;s__	Bacteria	Proteobacteria	Gammaproteobacteria	SLND01				100	0	88.26	0.88	0.700041
Lejia_C	Lejia_C_Gammaproteobacteria_66_247	d__Bacteria;p__Proteobacteria;c__Gammaproteobacteria;o__Steroidobacterales;f__Steroidobacteraceae;g__SCUD01;s__	Bacteria	Proteobacteria	Gammaproteobacteria	Steroidobacterales	Steroidobacteraceae	SCUD01		96.0784	1.96078	82.89	2.19	0.842025														1	1	1
Lejia_C	Lejia_C_Gemmatimonadetes_67_7	d__Bacteria;p__Gemmatimonadota;c__Gemmatimonadetes;o__Gemmatimonadales;f__Gemmatimonadaceae;g__;s__	Bacteria	Gemmatimonadota	Gemmatimonadetes	Gemmatimonadales	Gemmatimonadaceae			74.5098	3.92157	45.83	0.55	0.228477
Lejia_C	Lejia_C_Gemmatimonas_67_11	d__Bacteria;p__Gemmatimonadota;c__Gemmatimonadetes;o__SG8-23;f__UBA6960;g__;s__	Bacteria	Gemmatimonadota	Gemmatimonadetes	SG8-23	UBA6960			78.4314	1.96078	72.71	1.16	0.363016
Lejia_C	Lejia_C_Gracilimonas_tropica_41_8	d__Bacteria;p__Bacteroidota;c__Rhodothermia;o__Balneolales;f__Balneolaceae;g__;s__	Bacteria	Bacteroidota	Rhodothermia	Balneolales	Balneolaceae			64.7059	5.88235	83.8	1.97	0.907439
Lejia_C	Lejia_C_marine_sediment_metagenome_56_7	d__Bacteria;p__Proteobacteria;c__Gammaproteobacteria;o__Pseudomonadales;f__Pseudohongiellaceae;g__Pseudohongiella;s__	Bacteria	Proteobacteria	Gammaproteobacteria	Pseudomonadales	Pseudohongiellaceae	Pseudohongiella		76.4706	3.92157	79.26	2.24	0.875215																										1								1	1
Lejia_C	Lejia_C_Marinobacter_55_37	d__Bacteria;p__Proteobacteria;c__Gammaproteobacteria;o__Pseudomonadales;f__Oleiphilaceae;g__Marinobacter;s__	Bacteria	Proteobacteria	Gammaproteobacteria	Pseudomonadales	Oleiphilaceae	Marinobacter		96.0784	0	96.77	1.59	1.12163														1																				1	1
Lejia_C	Lejia_C_Nitriliruptor_alkaliphilus_63_11	d__Bacteria;p__Actinobacteriota;c__Actinomycetia;o__Nitriliruptorales;f__Nitriliruptoraceae;g__;s__	Bacteria	Actinobacteriota	Actinomycetia	Nitriliruptorales	Nitriliruptoraceae			84.3137	7.84314	69.09	1.54	0.322994																						1	1	1
Lejia_C	Lejia_C_Nitriliruptor_alkaliphilus_70_31	d__Bacteria;p__Actinobacteriota;c__Actinomycetia;o__Nitriliruptorales;f__Nitriliruptoraceae;g__;s__	Bacteria	Actinobacteriota	Actinomycetia	Nitriliruptorales	Nitriliruptoraceae			76.4706	0	61.86	0	0.316101																						1	1	1
Lejia_C	Lejia_C_Nitrosopumilus_33_18	d__Archaea;p__Thermoproteota;c__Nitrososphaeria;o__Nitrososphaerales;f__Nitrosopumilaceae;g__Nitrosopumilus;s__	Archaea	Thermoproteota	Nitrososphaeria	Nitrososphaerales	Nitrosopumilaceae	Nitrosopumilus		97.3684	0	97.09	0.97	0.512968																	1		1	1	1
Lejia_C	Lejia_C_Parachlamydiales2_42_10	d__Bacteria;p__Verrucomicrobiota_A;c__Chlamydiia;o__Parachlamydiales;f__Waddliaceae;g__SLOH01;s__	Bacteria	Verrucomicrobiota_A	Chlamydiia	Parachlamydiales	Waddliaceae	SLOH01		90.1961	1.96078	79.39	1.01	0.461747
Lejia_C	Lejia_C_Parvibaculum_lavamentivorans_63_10	d__Bacteria;p__Proteobacteria;c__Alphaproteobacteria;o__Parvibaculales;f__Parvibaculaceae;g__Parvibaculum;s__	Bacteria	Proteobacteria	Alphaproteobacteria	Parvibaculales	Parvibaculaceae	Parvibaculum		78.4314	7.84314	74.5	2.48	0.659389																						1	1	1
Lejia_C	Lejia_C_Planctomycetales_61_11	d__Bacteria;p__Planctomycetota;c__Planctomycetes;o__Planctomycetales;f__Planctomycetaceae;g__;s__	Bacteria	Planctomycetota	Planctomycetes	Planctomycetales	Planctomycetaceae			74.5098	5.88235	62.45	0.07	1.15245																						1
Lejia_C	Lejia_C_Planctomycetes_61_13	d__Bacteria;p__Planctomycetota;c__Planctomycetes;o__Pirellulales;f__Ga0077529;g__;s__	Bacteria	Planctomycetota	Planctomycetes	Pirellulales	Ga0077529			80.3922	1.96078	63.15	3.45	0.923235
Lejia_C	Lejia_C_Rhizobiales_65_17	d__Bacteria;p__Proteobacteria;c__Alphaproteobacteria;o__Rhizobiales;f__Devosiaceae;g__Cucumibacter;s__	Bacteria	Proteobacteria	Alphaproteobacteria	Rhizobiales	Devosiaceae	Cucumibacter		100	0	97.24	0.82	0.72458
Lejia_C	Lejia_C_Rhizobiales_66_9	d__Bacteria;p__Proteobacteria;c__Alphaproteobacteria;o__Rhizobiales;f__Kaistiaceae;g__Bauldia;s__	Bacteria	Proteobacteria	Alphaproteobacteria	Rhizobiales	Kaistiaceae	Bauldia		60.7843	1.96078	40.08	1.41	0.357417																																1
Lejia_C	Lejia_C_Rhodospirillales_59_8	d__Bacteria;p__Proteobacteria;c__Alphaproteobacteria;o__Rhodospirillales;f__UBA4479;g__UBA4479;s__	Bacteria	Proteobacteria	Alphaproteobacteria	Rhodospirillales	UBA4479	UBA4479		78.4314	3.92157	65.92	2.9	0.452382
Lejia_C	Lejia_C_Saccharospirillum_impatiens_56_11	d__Bacteria;p__Proteobacteria;c__Gammaproteobacteria;o__Pseudomonadales;f__Saccharospirillaceae;g__Saccharospirillum;s__	Bacteria	Proteobacteria	Gammaproteobacteria	Pseudomonadales	Saccharospirillaceae	Saccharospirillum		84.3137	5.88235	56.75	3.34	0.603799																																			1
Lejia_C	Lejia_C_Solirubrobacterales_70_10	d__Bacteria;p__Actinobacteriota;c__Thermoleophilia;o__Solirubrobacterales;f__Thermoleophilaceae;g__;s__	Bacteria	Actinobacteriota	Thermoleophilia	Solirubrobacterales	Thermoleophilaceae			66.6667	3.92157	45.24	3.33	0.362047																							1										1
Lejia_C	Lejia_C_Sphaerobacterales_65_6	d__Bacteria;p__Chloroflexota;c__Chloroflexia;o__Thermomicrobiales;f__CFX8;g__;s__	Bacteria	Chloroflexota	Chloroflexia	Thermomicrobiales	CFX8			86.2745	3.92157	67.38	2.83	0.394984
Lejia_C	Lejia_C_Thaumarchaeota_archaeon_CSP1_1_34_11	d__Archaea;p__Thermoproteota;c__Nitrososphaeria;o__Nitrososphaerales;f__Nitrosopumilaceae;g__CSP1-1;s__CSP1-1 sp001443365	Archaea	Thermoproteota	Nitrososphaeria	Nitrososphaerales	Nitrosopumilaceae	CSP1-1	CSP1-1 sp001443365	100	0	95.15	0	0.416828																	1		1	1	1
Lejia_C	Lejia_C_Woeseia_oceani_61_164	d__Bacteria;p__Proteobacteria;c__Gammaproteobacteria;o__Woeseiales;f__Woeseiaceae;g__Woeseia;s__	Bacteria	Proteobacteria	Gammaproteobacteria	Woeseiales	Woeseiaceae	Woeseia		100	1.96078	88.12	2.92	1.07816																						1	1	1
Lejia_D	Lejia_D_Acidobacteria_62_10	d__Bacteria;p__Acidobacteriota;c__Acidobacteriae;o__Bryobacterales;f__UBA6623;g__;s__	Bacteria	Acidobacteriota	Acidobacteriae	Bryobacterales	UBA6623			98.0392	1.96078	90.76	1.71	1.82584	X	0.835268	1.93874	2.78663	13.0399	0.18176	2.42901	-	-	-	1.27978	-	-									1	1	1						1
Lejia_D	Lejia_D_Acidobacteria_62_16	d__Bacteria;p__Acidobacteriota;c__Acidobacteriae;o__Bryobacterales;f__Bryobacteraceae;g__;s__	Bacteria	Acidobacteriota	Acidobacteriae	Bryobacterales	Bryobacteraceae			98.0392	3.92157	86.84	0	1.76365	X	0.010103	0.395423	0.133464	20.1306	0.0175867	0.3071	-	-	-	1.23301	-	-																					1	1
Lejia_D	Lejia_D_Acidobacteria_66_45	d__Bacteria;p__Acidobacteriota;c__Vicinamibacteria;o__Vicinamibacterales;f__SCN-69-37;g__;s__	Bacteria	Acidobacteriota	Vicinamibacteria	Vicinamibacterales	SCN-69-37			92.1569	3.92157	83.76	5.41	1.43078	X	0.00798856	0.0261613	0.0213481	52.9754	0.0131388	0.0257957	-	-	-	1.23964	-	-
Lejia_D	Lejia_D_Actinobacteria_63_54	d__Bacteria;p__Actinobacteriota;c__Acidimicrobiia;o__UBA5794;f__ZC4RG35;g__MA-ANB-1;s__	Bacteria	Actinobacteriota	Acidimicrobiia	UBA5794	ZC4RG35	MA-ANB-1		96.0784	0	94.44	0.43	0.624393	X	0.100727	8.10787	2.18688	67.1125	0.343685	12.7609	-	1.55999	-	1.19742	-	1.47187									1		1								1	1
Lejia_D	Lejia_D_Actinobacteria_65_18	d__Bacteria;p__Actinobacteriota;c__Acidimicrobiia;o__UBA5794;f__;g__;s__	Bacteria	Actinobacteriota	Acidimicrobiia	UBA5794				100	1.96078	95.73	2.14	0.719701	X	14.1541	0.43383	1.90711	18.8876	4.32822	0.0109062	2.0797	-	-	1.47755	-	-									1	1	1								1	1
Lejia_D	Lejia_D_Actinobacteria_67_1451	d__Bacteria;p__Actinobacteriota;c__Acidimicrobiia;o__UBA5794;f__UBA11373;g__;s__	Bacteria	Actinobacteriota	Acidimicrobiia	UBA5794	UBA11373			100	0	97.44	1.28	0.602117	X	1.36117	0.184008	0.419414	1831.54	2.85798	0.270764	-	-	-	1.11524	-	-									1
Lejia_D	Lejia_D_Actinobacteria_68_14	d__Bacteria;p__Actinobacteriota;c__Acidimicrobiia;o__IMCC26256;f__PALSA-555;g__;s__	Bacteria	Actinobacteriota	Acidimicrobiia	IMCC26256	PALSA-555			100	3.92157	97.2	1.14	0.837598	X	43.041	101.514	33.2164	17.0551	6.95911	84.2626	-	-	-	1.2824	-	-	1	1							1	1	1
Lejia_D	Lejia_D_Actinobacteria_68_331	d__Bacteria;p__Actinobacteriota;c__Acidimicrobiia;o__Acidimicrobiales;f__;g__;s__	Bacteria	Actinobacteriota	Acidimicrobiia	Acidimicrobiales				78.4314	0	74.98	0.85	0.803299	X	0.0884838	0.0350887	1.31036	410.424	1.42574	6.25439	-	-	-	1.14779	-	1.53488									1	1	1										1	1
Lejia_D	Lejia_D_Actinobacteria_68_78	d__Bacteria;p__Actinobacteriota;c__UBA4738;o__UBA4738;f__HRBIN12;g__;s__	Bacteria	Actinobacteriota	UBA4738	UBA4738	HRBIN12			96.0784	0	95.73	0.85	0.714753	X	0.177464	4.22737	1.22654	98.9522	0.202185	4.15644	-	-	-	1.24254	-	-	1								1	1	1
Lejia_D	Lejia_D_Actinobacteria_69_26	d__Bacteria;p__Actinobacteriota;c__UBA4738;o__UBA4738;f__HRBIN12;g__;s__	Bacteria	Actinobacteriota	UBA4738	UBA4738	HRBIN12			96.0784	0	86.96	2.56	0.621362	X	0.414098	5.74164	2.71227	31.5402	0.474874	0.147316	-	-	-	1.41437	-	-									1	1	1
Lejia_D	Lejia_D_Actinobacteria_71_17	d__Bacteria;p__Actinobacteriota;c__Acidimicrobiia;o__IMCC26256;f__PALSA-555;g__;s__	Bacteria	Actinobacteriota	Acidimicrobiia	IMCC26256	PALSA-555			82.3529	5.88235	93.58	5.56	0.984961	X	0.111863	2.258	2.20069	19.6526	1.20284	5.88781	-	-	-	1.30625	-	1.74043									1	1	1
Lejia_D	Lejia_D_Actinobacteria_71_33	d__Bacteria;p__Actinobacteriota;c__Thermoleophilia;o__Gaiellales;f__Gaiellaceae;g__;s__	Bacteria	Actinobacteriota	Thermoleophilia	Gaiellales	Gaiellaceae			98.0392	3.92157	95.06	2.33	0.677264	X	0.0415246	0.453268	2.56564	41.3316	0.0792379	0.0807427	-	-	-	1.21951	-	-									1
Lejia_D	Lejia_D_Actinobacteria_72_42	d__Bacteria;p__Actinobacteriota;c__Actinomycetia;o__Mycobacteriales;f__SCTD01;g__SCTD01;s__	Bacteria	Actinobacteriota	Actinomycetia	Mycobacteriales	SCTD01	SCTD01		98.0392	0	98.59	0.54	1.07691	X	0.0225669	0.255306	1.64055	52.7488	0.169135	1.58122	-	-	-	1.19274	-	-	1	1	1						1	1	1			1							1	1
Lejia_D	Lejia_D_Alphaproteobacteria_64_10	d__Bacteria;p__Proteobacteria;c__Alphaproteobacteria;o__Dongiales;f__Dongiaceae;g__;s__	Bacteria	Proteobacteria	Alphaproteobacteria	Dongiales	Dongiaceae			84.3137	5.88235	85.61	6.04	1.02542	X	0.312244	0.673689	0.937626	12.2065	0.456449	9.14514	-	-	-	1.34691	-	1.5666									1	1	1
Lejia_D	Lejia_D_Alphaproteobacteria2_64_10	d__Bacteria;p__Proteobacteria;c__Alphaproteobacteria;o__Dongiales;f__Dongiaceae;g__;s__	Bacteria	Proteobacteria	Alphaproteobacteria	Dongiales	Dongiaceae			78.4314	0	79.99	1.09	0.813674	X	0.0840822	0.0305187	0.0175387	13.0051	0.0432961	0.0426495	-	-	-	1.31946	-	-									1	1	1
Lejia_D	Lejia_D_Bacteria_60_33	d__Bacteria;p__Planctomycetota;c__Planctomycetes;o__Pirellulales;f__Ga0077529;g__;s__	Bacteria	Planctomycetota	Planctomycetes	Pirellulales	Ga0077529			96.0784	0	96.48	2.3	1.74341	X	0.625043	10.3263	1.68754	42.4882	0.817418	0.834538	-	1.36946	-	1.1652	-	-
Lejia_D	Lejia_D_Bacteria_62_10	d__Bacteria;p__Gemmatimonadota;c__Gemmatimonadetes;o__SG8-23;f__RSA9;g__;s__	Bacteria	Gemmatimonadota	Gemmatimonadetes	SG8-23	RSA9			80.3922	1.96078	71.93	3.85	1.59064	X	0.0296357	0.88614	0.272744	12.7989	0.0421104	0.189827	-	-	-	1.28404	-	-									1	1	1							1
Lejia_D	Lejia_D_Bacteria_62_11	d__Bacteria;p__Planctomycetota;c__Phycisphaerae;o__Phycisphaerales;f__Phycisphaeraceae;g__;s__	Bacteria	Planctomycetota	Phycisphaerae	Phycisphaerales	Phycisphaeraceae			86.2745	1.96078	74.2	0	1.68032	X	0.012634	0.0139239	0.014222	13.8678	0.0146356	0.0408144	-	-	-	1.28248	-	-																					1
Lejia_D	Lejia_D_Bacteria_63_101	d__Bacteria;p__Patescibacteria;c__;o__;f__;g__;s__	Bacteria	Patescibacteria						92.1569	0	72.62	1.71	0.250503	X	0.208714	3.20263	11.3593	128.206	0.373648	9.17289	-	-	1.35099	1.11581	-	1.41692
Lejia_D	Lejia_D_Bacteria_65_29	d__Bacteria;p__Chloroflexota;c__Dehalococcoidia;o__;f__;g__;s__	Bacteria	Chloroflexota	Dehalococcoidia					98.0392	0	96.7	0.5	0.939111	X	0.380754	0.437673	0.84395	36.3131	0.0707609	4.79272	-	-	-	1.19844	-	-									1
Lejia_D	Lejia_D_Bacteria_66_61	d__Bacteria;p__Chloroflexota;c__Dehalococcoidia;o__SM23-28-2;f__;g__;s__	Bacteria	Chloroflexota	Dehalococcoidia	SM23-28-2				98.0392	0	97.69	0.99	0.935076	X	0.00750653	10.5734	0.0273038	77.7074	0.0202313	0.0160695	-	1.36725	-	1.15436	-	-
Lejia_D	Lejia_D_Bacteria_68_21	d__Bacteria;p__Chloroflexota;c__Dehalococcoidia;o__SM23-28-2;f__;g__;s__	Bacteria	Chloroflexota	Dehalococcoidia	SM23-28-2				96.0784	0	94.72	0.99	0.899261	X	0.0197474	0.0461206	0.0263186	26.5663	0.0415657	0.156937	-	-	-	1.27745	-	-
Lejia_D	Lejia_D_Bacteria_71_22	d__Bacteria;p__Myxococcota_A;c__UBA9160;o__SZUA-336;f__SZUA-336;g__;s__	Bacteria	Myxococcota_A	UBA9160	SZUA-336	SZUA-336			90.1961	3.92157	92.58	3.87	1.55398	X	0.0137089	0.0182273	0.0161455	27.6106	0.0137002	0.016164	-	-	-	1.21969	-	-									1	1	1		1								1
Lejia_D	Lejia_D_Bacteria2_64_17	d__Bacteria;p__Armatimonadota;c__Fimbriimonadia;o__Fimbriimonadales;f__Fimbriimonadaceae;g__;s__	Bacteria	Armatimonadota	Fimbriimonadia	Fimbriimonadales	Fimbriimonadaceae			96.0784	0	95.37	1.85	0.909746	X	0.688417	0.929803	1.04264	21.7504	0.347824	7.83072	-	-	-	1.31816	-	-
Lejia_D	Lejia_D_Bacteria2_71_13	d__Bacteria;p__Chloroflexota;c__Dehalococcoidia;o__UBA2979;f__UBA2979;g__;s__	Bacteria	Chloroflexota	Dehalococcoidia	UBA2979	UBA2979			94.1176	0	81.9	0.99	0.738504	X	0.0266608	0.0955814	0.0519569	14.7031	0.0862634	0.424723	-	-	-	1.33268	-	-									1	1	1
Lejia_D	Lejia_D_Bacteria2_71_15	d__Bacteria;p__Planctomycetota;c__Phycisphaerae;o__Phycisphaerales;f__SM1A02;g__;s__	Bacteria	Planctomycetota	Phycisphaerae	Phycisphaerales	SM1A02			88.2353	0	88.26	0	1.06401	X	0.0316196	0.079398	0.0376788	18.4073	0.0389551	0.0351509	-	-	-	1.34684	-	-											1
Lejia_D	Lejia_D_Bacteroidetes_45_11	d__Bacteria;p__Bacteroidota;c__Bacteroidia;o__Cytophagales;f__Cyclobacteriaceae;g__;s__	Bacteria	Bacteroidota	Bacteroidia	Cytophagales	Cyclobacteriaceae			98.0392	0	98.79	1.84	1.86426	X	0.0113158	3.86514	0.0122492	13.4636	0.0335163	0.0593508	-	-	-	1.29108	-	-												1	1				1				1	1
Lejia_D	Lejia_D_Betaproteobacteria_68_32	d__Bacteria;p__Proteobacteria;c__Gammaproteobacteria;o__Burkholderiales;f__SG8-39;g__;s__	Bacteria	Proteobacteria	Gammaproteobacteria	Burkholderiales	SG8-39			76.4706	1.96078	73.84	3.01	0.731152	X	0.32776	0.0958372	0.0350899	38.1317	0.713304	0.111049	-	-	-	1.25348	-	-									1	1	1
Lejia_D	Lejia_D_Betaproteobacteria_69_318	d__Bacteria;p__Proteobacteria;c__Gammaproteobacteria;o__Burkholderiales;f__SG8-39;g__;s__	Bacteria	Proteobacteria	Gammaproteobacteria	Burkholderiales	SG8-39			100	1.96078	92.16	1.34	0.911131	X	1.40358	6.74471	2.7603	364.792	2.11501	4.30787	-	-	-	1.35883	-	-	1	1	1						1	1	1					1
Lejia_D	Lejia_D_Candidatus_Nitrosoarchaeum_33_21	d__Archaea;p__Thermoproteota;c__Nitrososphaeria;o__Nitrososphaerales;f__Nitrosopumilaceae;g__Nitrosarchaeum;s__	Archaea	Thermoproteota	Nitrososphaeria	Nitrososphaerales	Nitrosopumilaceae	Nitrosarchaeum		97.3684	0	96.6	2.91	0.470083	X	0.00757956	0.0188787	1.2807	26.7018	0.497359	0.0378199	-	-	-	1.48129	-	-				1		1	1	1
Lejia_D	Lejia_D_Candidatus_Rokubacteria_70_14	d__Bacteria;p__Methylomirabilota;c__Methylomirabilia;o__Rokubacteriales;f__GWA2-73-35;g__AR37;s__	Bacteria	Methylomirabilota	Methylomirabilia	Rokubacteriales	GWA2-73-35	AR37		92.1569	1.96078	82.54	3.56	1.43428	X	0.01545	0.110635	0.0244332	17.9537	0.0207581	0.0254554	-	-	-	1.25541	-	-									1	1	1				1
Lejia_D	Lejia_D_Candidatus_Rokubacteria_71_22	d__Bacteria;p__Methylomirabilota;c__Methylomirabilia;o__Rokubacteriales;f__GWA2-73-35;g__AR12;s__	Bacteria	Methylomirabilota	Methylomirabilia	Rokubacteriales	GWA2-73-35	AR12		90.1961	0	85.49	3.73	0.971518	X	0.131314	4.40223	1.27237	23.2474	0.241143	2.26915	-	-	-	1.42081	-	-									1	1	1								1	1
Lejia_D	Lejia_D_Candidatus_Spechtbacteria_bacterium_RIFCSPLOWO2_01_FULL_43_12_43_15	d__Bacteria;p__Patescibacteria;c__Paceibacteria;o__Spechtbacterales;f__2-12-FULL-38-22;g__;s__	Bacteria	Patescibacteria	Paceibacteria	Spechtbacterales	2-12-FULL-38-22			88.2353	0	73.99	0	0.185695	X	0.118847	0.107424	0.603518	18.8613	0.0119641	4.1077	-	-	-	1.27789	-	-
Lejia_D	Lejia_D_Chloroflexi_56_9	d__Bacteria;p__Chloroflexota;c__Anaerolineae;o__Anaerolineales;f__UBA11579;g__;s__	Bacteria	Chloroflexota	Anaerolineae	Anaerolineales	UBA11579			92.1569	1.96078	75	2.73	0.549317	X	0.00330849	0.0124066	0.00511406	12.0642	0.182031	0.15679	-	-	-	1.41112	-	-									1	1	1
Lejia_D	Lejia_D_Chloroflexi_59_59	d__Bacteria;p__Chloroflexota;c__Anaerolineae;o__Anaerolineales;f__UBA11579;g__;s__	Bacteria	Chloroflexota	Anaerolineae	Anaerolineales	UBA11579			98.0392	1.96078	89.09	6.36	0.744598	X	0.181054	0.0470579	0.0244007	74.6388	0.0697619	3.56538	-	-	-	1.16686	-	-									1	1	1
Lejia_D	Lejia_D_Chloroflexi_66_34	d__Bacteria;p__Chloroflexota;c__Dehalococcoidia;o__SM23-28-2;f__RBG-16-68-14;g__RBG-16-68-14;s__	Bacteria	Chloroflexota	Dehalococcoidia	SM23-28-2	RBG-16-68-14	RBG-16-68-14		90.1961	0	79.87	0	0.786742	X	0.825157	0.0329458	0.0164475	43.6182	0.185553	0.553785	-	-	-	1.21655	-	-									1	1												1
Lejia_D	Lejia_D_Chloroflexi_69_176	d__Bacteria;p__Chloroflexota;c__Ellin6529;o__QHBO01;f__QHBO01;g__CF-167;s__	Bacteria	Chloroflexota	Ellin6529	QHBO01	QHBO01	CF-167		98.0392	1.96078	94.44	0	0.699643	X	0.129777	14.7743	4.77042	222.042	0.220124	6.53991	-	1.37151	-	1.11429	-	1.56096
Lejia_D	Lejia_D_Chloroflexi_71_13	d__Bacteria;p__Chloroflexota;c__Ellin6529;o__CSP1-4;f__CSP1-4;g__SPCO01;s__	Bacteria	Chloroflexota	Ellin6529	CSP1-4	CSP1-4	SPCO01		70.5882	3.92157	71.77	1.83	0.705127	X	0.0242634	1.11559	0.0470625	12.7147	0.0825166	4.13161	-	-	-	1.37238	-	-					1				1	1	1								1	1
Lejia_D	Lejia_D_Gammaproteobacteria_53_16	d__Bacteria;p__Proteobacteria;c__Gammaproteobacteria;o__Pseudomonadales;f__Pseudohongiellaceae;g__;s__	Bacteria	Proteobacteria	Gammaproteobacteria	Pseudomonadales	Pseudohongiellaceae			96.0784	0	83.89	3.12	0.778727	X	0.00568489	0.0340398	0.0105114	18.3499	0.0401995	0.254682	-	-	-	-	-	-									1	1	1		1									1
Lejia_D	Lejia_D_Gammaproteobacteria_61_26	d__Bacteria;p__Proteobacteria;c__Gammaproteobacteria;o__Woeseiales;f__Woeseiaceae;g__Woeseia;s__	Bacteria	Proteobacteria	Gammaproteobacteria	Woeseiales	Woeseiaceae	Woeseia		100	0	90.62	2.92	1.4675	X	0.117064	0.191327	0.0203042	33.7815	0.120351	2.10518	-	-	-	1.20539	-	-									1	1	1
Lejia_D	Lejia_D_Gammaproteobacteria_66_173	d__Bacteria;p__Proteobacteria;c__Gammaproteobacteria;o__Steroidobacterales;f__Steroidobacteraceae;g__SCUD01;s__	Bacteria	Proteobacteria	Gammaproteobacteria	Steroidobacterales	Steroidobacteraceae	SCUD01		90.1961	1.96078	95.12	3.96	1.0337	X	0.0711893	0.175058	0.0956271	219.122	0.0692362	0.12389	-	-	-	1.31021	-	-
Lejia_D	Lejia_D_Gemmatimonadetes_62_122	d__Bacteria;p__Gemmatimonadota;c__Gemmatimonadetes;o__Gemmatimonadales;f__Gemmatimonadaceae;g__;s__	Bacteria	Gemmatimonadota	Gemmatimonadetes	Gemmatimonadales	Gemmatimonadaceae			88.2353	0	93.96	2.2	0.850381	X	0.00654994	0.0467761	0.0191249	154.688	0.023633	0.0290504	-	-	-	1.23546	-	-
Lejia_D	Lejia_D_Gemmatimonadetes_65_12	d__Bacteria;p__Gemmatimonadota;c__Gemmatimonadetes;o__Gemmatimonadales;f__Gemmatimonadaceae;g__AG2;s__	Bacteria	Gemmatimonadota	Gemmatimonadetes	Gemmatimonadales	Gemmatimonadaceae	AG2		80.3922	0	89.19	1.1	1.16474	X	0.0142836	0.0528893	0.0760771	15.2633	0.0416228	0.054194	-	-	-	1.30249	-	-
Lejia_D	Lejia_D_Gemmatimonadetes_68_15	d__Bacteria;p__Gemmatimonadota;c__Gemmatimonadetes;o__Gemmatimonadales;f__Gemmatimonadaceae;g__AG2;s__	Bacteria	Gemmatimonadota	Gemmatimonadetes	Gemmatimonadales	Gemmatimonadaceae	AG2		92.1569	1.96078	93.41	2.2	1.12745	X	0.0335671	0.035529	0.0382503	19.4311	0.0397995	0.0454743	-	-	-	1.27178	-	-																	1	1
Lejia_D	Lejia_D_Gemmatimonadetes_68_345	d__Bacteria;p__Gemmatimonadota;c__Gemmatimonadetes;o__Gemmatimonadales;f__GWC2-71-9;g__;s__	Bacteria	Gemmatimonadota	Gemmatimonadetes	Gemmatimonadales	GWC2-71-9			98.0392	0	95.6	1.1	0.845775	X	0.0490627	0.338805	2.01625	434.572	4.55798	0.0893384	-	-	-	1.1294	-	-									1
Lejia_D	Lejia_D_Gemmatimonadetes_69_31	d__Bacteria;p__Gemmatimonadota;c__Gemmatimonadetes;o__Gemmatimonadales;f__Gemmatimonadaceae;g__Fen-1231;s__	Bacteria	Gemmatimonadota	Gemmatimonadetes	Gemmatimonadales	Gemmatimonadaceae	Fen-1231		100	1.96078	94.46	2.2	0.823936	X	0.0195734	0.022984	0.0236046	39.0248	0.0198654	0.0225868	-	-	-	1.28301	-	-									1	1	1
Lejia_D	Lejia_D_Ignavibacteria_53_15	d__Bacteria;p__Bacteroidota;c__UBA10030;o__UBA10030;f__UBA10030;g__;s__	Bacteria	Bacteroidota	UBA10030	UBA10030	UBA10030			86.2745	0	87.87	1.64	0.911565	X	0.0210891	0.117356	0.0254796	18.9552	0.072498	0.0937581	-	-	-	1.41753	-	-																1			1	1
Lejia_D	Lejia_D_Ignavibacteria_53_71	d__Bacteria;p__Bacteroidota;c__UBA10030;o__UBA10030;f__UBA10030;g__;s__	Bacteria	Bacteroidota	UBA10030	UBA10030	UBA10030			98.0392	0	93.62	1.09	0.922597	X	0.111573	5.24262	3.25039	83.6274	1.70026	78.0845	-	-	-	1.37528	-	1.37621
Lejia_D	Lejia_D_Planctomycetales_63_11	d__Bacteria;p__Planctomycetota;c__Planctomycetes;o__Pirellulales;f__Pirellulaceae;g__SXOA01;s__	Bacteria	Planctomycetota	Planctomycetes	Pirellulales	Pirellulaceae	SXOA01		70.5882	3.92157	80.03	0	1.48496	X	0.00590026	0.00846566	0.00815405	13.8651	0.00843824	0.00612186	-	-	-	1.2983	-	-															1
Lejia_D	Lejia_D_Planctomycetes_59_32	d__Bacteria;p__Planctomycetota;c__Planctomycetes;o__Pirellulales;f__Ga0077529;g__Ga0077529;s__	Bacteria	Planctomycetota	Planctomycetes	Pirellulales	Ga0077529	Ga0077529		94.1176	0	94.19	0	1.8364	X	0.00941888	0.283267	0.0176783	41.0563	0.0172125	2.4035	-	-	-	1.1708	-	-																	1
Lejia_D	Lejia_D_Planctomycetes_61_23	d__Bacteria;p__Planctomycetota;c__Planctomycetes;o__Pirellulales;f__PALSA-1355;g__;s__	Bacteria	Planctomycetota	Planctomycetes	Pirellulales	PALSA-1355			92.1569	0	91.54	1.15	1.94485	X	0.00821701	0.0122246	0.0079794	28.8642	0.0152666	0.00935114	-	-	-	1.20968	-	-															1
Lejia_D	Lejia_D_Planctomycetes_63_11	d__Bacteria;p__Planctomycetota;c__Planctomycetes;o__Pirellulales;f__PALSA-1355;g__PLA5;s__	Bacteria	Planctomycetota	Planctomycetes	Pirellulales	PALSA-1355	PLA5		78.4314	0	85.22	1.72	1.59527	X	0.00757896	0.0369575	0.0118053	14.678	0.0207615	0.285973	-	-	-	1.27942	-	-									1							1			1	1	1	1
Lejia_D	Lejia_D_Planctomycetes_65_107	d__Bacteria;p__Planctomycetota;c__Planctomycetes;o__Pirellulales;f__PALSA-1355;g__;s__	Bacteria	Planctomycetota	Planctomycetes	Pirellulales	PALSA-1355			94.1176	0	91.38	1.15	1.55369	X	0.0183532	0.267775	0.399533	134.593	0.395408	0.0682683	-	-	-	1.1385	-	-									1
Lejia_D	Lejia_D_Planctomycetes2_63_9	d__Bacteria;p__Planctomycetota;c__Planctomycetes;o__Pirellulales;f__PALSA-1355;g__;s__	Bacteria	Planctomycetota	Planctomycetes	Pirellulales	PALSA-1355			68.6275	1.96078	75.51	0.07	1.27749	X	0.00650446	0.0170606	0.0166443	11.0785	0.0211031	0.0428694	-	-	-	1.31134	-	-									1												1	1
Lejia_D	Lejia_D_Proteobacteria_57_21	d__Bacteria;p__Proteobacteria;c__Gammaproteobacteria;o__Acidiferrobacterales;f__Sulfurifustaceae;g__Sulfuricaulis;s__	Bacteria	Proteobacteria	Gammaproteobacteria	Acidiferrobacterales	Sulfurifustaceae	Sulfuricaulis		100	0	93.29	1.83	0.831419	X	0.0469398	0.0877701	0.155142	25.7479	0.0236152	0.0803997	-	-	-	1.23292	-	-	1	1	1										1			1					1	1
Lejia_D	Lejia_D_Rhizobiales_63_18	d__Bacteria;p__Proteobacteria;c__Alphaproteobacteria;o__Rhizobiales;f__Methyloligellaceae;g__Methyloceanibacter;s__	Bacteria	Proteobacteria	Alphaproteobacteria	Rhizobiales	Methyloligellaceae	Methyloceanibacter		92.1569	3.92157	92.29	1.18	0.676453	X	6.93981	13.5492	7.55985	21.5429	0.774279	26.3789	-	1.41034	1.83038	1.25141	-	-	1															1				1
Lejia_D	Lejia_D_Rhizobiales_64_30	d__Bacteria;p__Proteobacteria;c__Alphaproteobacteria;o__Rhizobiales;f__Xanthobacteraceae;g__Palsa-892;s__	Bacteria	Proteobacteria	Alphaproteobacteria	Rhizobiales	Xanthobacteraceae	Palsa-892		92.1569	0	92.21	1.42	0.98819	X	0.181648	12.0144	3.10633	35.3644	0.0548183	0.0362123	-	-	-	1.27668	-	-									1	1	1
Lejia_D	Lejia_D_Solirubrobacterales_68_19	d__Bacteria;p__Actinobacteriota;c__Thermoleophilia;o__Solirubrobacterales;f__70-9;g__VAYN01;s__	Bacteria	Actinobacteriota	Thermoleophilia	Solirubrobacterales	70-9	VAYN01		90.1961	1.96078	92.04	0.86	0.516321	X	0.0178536	0.0174704	0.0230057	22.6964	0.131006	0.0288826	-	-	-	1.23796	-	-
Lejia_D	Lejia_D_Solirubrobacterales_70_38	d__Bacteria;p__Actinobacteriota;c__Thermoleophilia;o__Solirubrobacterales;f__70-9;g__VAYN01;s__	Bacteria	Actinobacteriota	Thermoleophilia	Solirubrobacterales	70-9	VAYN01		88.2353	1.96078	87.84	1.72	0.605035	X	0.0422467	0.0374856	0.212687	46.6182	1.33865	0.0434655	-	-	-	1.19735	-	-
Lejia_D	Lejia_D_Solirubrobacterales_72_826	d__Bacteria;p__Actinobacteriota;c__Thermoleophilia;o__Solirubrobacterales;f__Thermoleophilaceae;g__;s__	Bacteria	Actinobacteriota	Thermoleophilia	Solirubrobacterales	Thermoleophilaceae			98.0392	0	97.84	0.86	1.10658	X	0.0335858	0.100819	0.123934	1032.48	0.110868	0.135163	-	-	-	1.11675	-	-
Lejia_D	Lejia_D_Actinobacteria_63_8	d__Bacteria;p__Actinobacteriota;c__Acidimicrobiia;o__UBA5794;f__ZC4RG35;g__MA-ANB-1;s__	Bacteria	Actinobacteriota	Acidimicrobiia	UBA5794	ZC4RG35	MA-ANB-1		96.0784	1.96078	90.77	4.04	0.781683																						1	1	1								1	1
Lejia_D	Lejia_D_Actinobacteria_69_10	d__Bacteria;p__Actinobacteriota;c__Acidimicrobiia;o__IMCC26256;f__PALSA-555;g__;s__	Bacteria	Actinobacteriota	Acidimicrobiia	IMCC26256	PALSA-555			60.7843	0	43.08	1.71	0.346703																						1		1
Lejia_D	Lejia_D_Actinobacteria_69_6	d__Bacteria;p__Actinobacteriota;c__Thermoleophilia;o__Gaiellales;f__Gaiellaceae;g__VAXT01;s__	Bacteria	Actinobacteriota	Thermoleophilia	Gaiellales	Gaiellaceae	VAXT01		64.7059	3.92157	52.47	0.17	0.321769																						1
Lejia_D	Lejia_D_Actinobacteria_69_8	d__Bacteria;p__Actinobacteriota;c__UBA4738;o__UBA4738;f__HRBIN12;g__;s__	Bacteria	Actinobacteriota	UBA4738	UBA4738	HRBIN12			84.3137	3.92157	73.3	1.28	0.394653
Lejia_D	Lejia_D_Archaea_34_9	d__Archaea;p__Nanoarchaeota;c__Nanoarchaeia;o__Pacearchaeales;f__GW2011-AR1;g__ASMP01;s__	Archaea	Nanoarchaeota	Nanoarchaeia	Pacearchaeales	GW2011-AR1	ASMP01		76.3158	7.89474	61.84	0.93	0.158643															1
Lejia_D	Lejia_D_Bacillales_41_5	d__Bacteria;p__Firmicutes;c__Bacilli;o__;f__;g__;s__	Bacteria	Firmicutes	Bacilli					64.7059	5.88235	38.03	0.83	0.358601
Lejia_D	Lejia_D_Bacteria_44_8	d__Bacteria;p__Patescibacteria;c__Paceibacteria;o__2-02-FULL-40-12;f__IGHO2-01-FULL-4-A;g__;s__	Bacteria	Patescibacteria	Paceibacteria	2-02-FULL-40-12	IGHO2-01-FULL-4-A			88.2353	5.88235	57.11	1.5	0.207885
Lejia_D	Lejia_D_Bacteria_45_33	d__Bacteria;p__Patescibacteria;c__Paceibacteria;o__UBA9983;f__Zambryskibacteraceae;g__UBA5004;s__	Bacteria	Patescibacteria	Paceibacteria	UBA9983	Zambryskibacteraceae	UBA5004		84.3137	0	68.23	0	0.104906
Lejia_D	Lejia_D_Bacteria_45_38	d__Bacteria;p__Patescibacteria;c__Paceibacteria;o__UBA6257;f__Colwellbacteraceae;g__GWA2-46-10;s__	Bacteria	Patescibacteria	Paceibacteria	UBA6257	Colwellbacteraceae	GWA2-46-10		92.1569	0	59.7	1.98	0.168153
Lejia_D	Lejia_D_Bacteria_47_45	d__Bacteria;p__Patescibacteria;c__Paceibacteria;o__UBA9983;f__Zambryskibacteraceae;g__UBA5004;s__	Bacteria	Patescibacteria	Paceibacteria	UBA9983	Zambryskibacteraceae	UBA5004		86.2745	0	59.93	0	0.151703
Lejia_D	Lejia_D_Bacteria_47_9	d__Bacteria;p__Patescibacteria;c__Paceibacteria;o__UBA6257;f__Colwellbacteraceae;g__;s__	Bacteria	Patescibacteria	Paceibacteria	UBA6257	Colwellbacteraceae			82.3529	3.92157	44.89	1.79	0.157922
Lejia_D	Lejia_D_Bacteria_51_235	d__Bacteria;p__Patescibacteria;c__Andersenbacteria;o__UBA10190;f__UBA10190;g__;s__	Bacteria	Patescibacteria	Andersenbacteria	UBA10190	UBA10190			96.0784	0	67.97	0	0.303189
Lejia_D	Lejia_D_Bacteria_51_7	d__Bacteria;p__Patescibacteria;c__Andersenbacteria;o__UBA10190;f__UBA10190;g__;s__	Bacteria	Patescibacteria	Andersenbacteria	UBA10190	UBA10190			90.1961	3.92157	56.66	1.74	0.211625
Lejia_D	Lejia_D_Bacteria_54_15	d__Bacteria;p__Patescibacteria;c__Paceibacteria;o__Spechtbacterales;f__2-12-FULL-38-22;g__;s__	Bacteria	Patescibacteria	Paceibacteria	Spechtbacterales	2-12-FULL-38-22			74.5098	0	52.26	0	0.189993
Lejia_D	Lejia_D_Bacteria_61_6	d__Bacteria;p__Hydrogenedentota;c__Hydrogenedentia;o__Hydrogenedentiales;f__GCA-2746185;g__;s__	Bacteria	Hydrogenedentota	Hydrogenedentia	Hydrogenedentiales	GCA-2746185			68.6275	0	47.35	1.69	0.490278
Lejia_D	Lejia_D_Bacteria_65_15	d__Bacteria;p__Patescibacteria;c__;o__;f__;g__;s__	Bacteria	Patescibacteria						72.549	0	54.08	0	0.128605
Lejia_D	Lejia_D_Bacteria_67_6	d__Bacteria;p__Chloroflexota;c__Dehalococcoidia;o__UBA2991;f__UBA2991;g__UCB2;s__	Bacteria	Chloroflexota	Dehalococcoidia	UBA2991	UBA2991	UCB2		70.5882	0	55.27	0.99	0.47869																						1		1
Lejia_D	Lejia_D_Bacteria_69_15	d__Bacteria;p__Gemmatimonadota;c__Gemmatimonadetes;o__SG8-23;f__UBA6960;g__UBA2982;s__	Bacteria	Gemmatimonadota	Gemmatimonadetes	SG8-23	UBA6960	UBA2982		72.549	3.92157	41.98	3.4	0.530531
Lejia_D	Lejia_D_Bacteria_69_5	d__Bacteria;p__Chloroflexota;c__Dehalococcoidia;o__UBA2979;f__UBA2979;g__W-Chloroflexi-9;s__	Bacteria	Chloroflexota	Dehalococcoidia	UBA2979	UBA2979	W-Chloroflexi-9		76.4706	1.96078	43.42	4.36	0.391136																						1											1
Lejia_D	Lejia_D_Bacteria2_47_23	d__Bacteria;p__Patescibacteria;c__Paceibacteria;o__UBA9983;f__Zambryskibacteraceae;g__UBA5004;s__	Bacteria	Patescibacteria	Paceibacteria	UBA9983	Zambryskibacteraceae	UBA5004		88.2353	0	51.21	0	0.118712
Lejia_D	Lejia_D_candidate_division_WWE3_55_383	d__Bacteria;p__Patescibacteria;c__WWE3;o__9FT-COMBO-53-11;f__9FT-COMBO-53-11;g__9FT-COMBO-53-11;s__	Bacteria	Patescibacteria	WWE3	9FT-COMBO-53-11	9FT-COMBO-53-11	9FT-COMBO-53-11		92.1569	0	50.85	0	0.147311
Lejia_D	Lejia_D_Candidatus_Berkelbacteria_49_69	d__Bacteria;p__Patescibacteria;c__UBA1384;o__2-12-FULL-50-11;f__2-12-FULL-50-11;g__;s__	Bacteria	Patescibacteria	UBA1384	2-12-FULL-50-11	2-12-FULL-50-11			90.1961	1.96078	57.8	0	0.17223
Lejia_D	Lejia_D_Candidatus_Curtissbacteria_43_11	d__Bacteria;p__Patescibacteria;c__Microgenomatia;o__Curtissbacterales;f__GWA2-41-24;g__;s__	Bacteria	Patescibacteria	Microgenomatia	Curtissbacterales	GWA2-41-24			90.1961	0	62.18	2.48	0.275927
Lejia_D	Lejia_D_Candidatus_Levybacteria_39_33	d__Bacteria;p__Patescibacteria;c__Microgenomatia;o__Levybacterales;f__UBA12049;g__;s__	Bacteria	Patescibacteria	Microgenomatia	Levybacterales	UBA12049			60.7843	0	34.1	0	0.141782
Lejia_D	Lejia_D_Candidatus_Levybacteria_39_46	d__Bacteria;p__Patescibacteria;c__Microgenomatia;o__Levybacterales;f__UBA12049;g__;s__	Bacteria	Patescibacteria	Microgenomatia	Levybacterales	UBA12049			84.3137	3.92157	50.99	0	0.207714
Lejia_D	Lejia_D_Candidatus_Nitrosotalea_38_14	d__Archaea;p__Thermoproteota;c__Nitrososphaeria;o__Nitrososphaerales;f__Nitrosopumilaceae;g__;s__	Archaea	Thermoproteota	Nitrososphaeria	Nitrososphaerales	Nitrosopumilaceae			97.3684	2.63158	90.45	1.94	0.306037																	1		1		1
Lejia_D	Lejia_D_Candidatus_Nomurabacteria_40_26	d__Bacteria;p__Patescibacteria;c__Paceibacteria;o__UBA9983;f__UBA9973;g__UBA9973;s__	Bacteria	Patescibacteria	Paceibacteria	UBA9983	UBA9973	UBA9973		78.4314	0	38.86	0.85	0.130444
Lejia_D	Lejia_D_Candidatus_Nomurabacteria_44_21	d__Bacteria;p__Patescibacteria;c__Paceibacteria;o__UBA9983;f__UBA9973;g__UBA9973;s__	Bacteria	Patescibacteria	Paceibacteria	UBA9983	UBA9973	UBA9973		82.3529	0	65.77	0	0.147698
Lejia_D	Lejia_D_Candidatus_Saccharibacteria_43_12	d__Bacteria;p__Patescibacteria;c__Saccharimonadia;o__Saccharimonadales;f__2-12-FULL-41-12;g__;s__	Bacteria	Patescibacteria	Saccharimonadia	Saccharimonadales	2-12-FULL-41-12			82.3529	0	59.49	0.85	0.196053
Lejia_D	Lejia_D_Candidatus_Saccharibacteria_47_37	d__Bacteria;p__Patescibacteria;c__Saccharimonadia;o__Saccharimonadales;f__UBA10212;g__;s__	Bacteria	Patescibacteria	Saccharimonadia	Saccharimonadales	UBA10212			94.1176	0	67.49	0	0.175422
Lejia_D	Lejia_D_Candidatus_Saccharibacteria_49_18	d__Bacteria;p__Patescibacteria;c__Saccharimonadia;o__Saccharimonadales;f__UBA10212;g__;s__	Bacteria	Patescibacteria	Saccharimonadia	Saccharimonadales	UBA10212			66.6667	0	57.86	0	0.162552
Lejia_D	Lejia_D_Candidatus_Yanofskybacteria_43_13	d__Bacteria;p__Patescibacteria;c__Paceibacteria;o__2-02-FULL-40-12;f__GWA2-44-9;g__;s__	Bacteria	Patescibacteria	Paceibacteria	2-02-FULL-40-12	GWA2-44-9			84.3137	0	61.18	0	0.138943
Lejia_D	Lejia_D_Chloroflexi_64_227	d__Bacteria;p__Chloroflexota;c__Anaerolineae;o__Anaerolineales;f__E44-bin32;g__;s__	Bacteria	Chloroflexota	Anaerolineae	Anaerolineales	E44-bin32			88.2353	3.92157	69.09	1.09	0.618794																						1	1	1
Lejia_D	Lejia_D_Chloroflexi_70_16	d__Bacteria;p__Chloroflexota;c__Ellin6529;o__P2-11E;f__P2-11E;g__CF-39;s__	Bacteria	Chloroflexota	Ellin6529	P2-11E	P2-11E	CF-39		72.549	3.92157	69.21	3.7	0.709605																						1	1	1								1	1
Lejia_D	Lejia_D_Chloroflexi_71_14	d__Bacteria;p__Chloroflexota;c__Ellin6529;o__CSP1-4;f__CSP1-4;g__SPCO01;s__	Bacteria	Chloroflexota	Ellin6529	CSP1-4	CSP1-4	SPCO01		78.4314	0	63.61	1.1	0.465486																						1	1	1
Lejia_D	Lejia_D_Gammaproteobacteria_66_182	d__Bacteria;p__Proteobacteria;c__Gammaproteobacteria;o__Steroidobacterales;f__Steroidobacteraceae;g__SCUD01;s__	Bacteria	Proteobacteria	Gammaproteobacteria	Steroidobacterales	Steroidobacteraceae	SCUD01		98.0392	0	92.51	2.24	0.787359														1	1	1
Lejia_D	Lejia_D_Gammaproteobacteria_67_14	d__Bacteria;p__Proteobacteria;c__Gammaproteobacteria;o__Steroidobacterales;f__Steroidobacteraceae;g__SCUD01;s__	Bacteria	Proteobacteria	Gammaproteobacteria	Steroidobacterales	Steroidobacteraceae	SCUD01		74.5098	0	68.18	1.68	0.670836
Lejia_D	Lejia_D_Gemmatimonadetes_67_21	d__Bacteria;p__Gemmatimonadota;c__Gemmatimonadetes;o__Gemmatimonadales;f__GWC2-71-9;g__;s__	Bacteria	Gemmatimonadota	Gemmatimonadetes	Gemmatimonadales	GWC2-71-9			98.0392	3.92157	96.7	3.7	0.770462																						1
Lejia_D	Lejia_D_Ignavibacteria_55_20	d__Bacteria;p__Bacteroidota;c__UBA10030;o__UBA10030;f__UBA10030;g__UBA6688;s__	Bacteria	Bacteroidota	UBA10030	UBA10030	UBA10030	UBA6688		86.2745	0	61.45	0.55	0.672412																													1			1	1
Lejia_D	Lejia_D_Opitutus_64_7	d__Bacteria;p__Verrucomicrobiota;c__Verrucomicrobiae;o__Opitutales;f__Opitutaceae;g__Opitutus;s__	Bacteria	Verrucomicrobiota	Verrucomicrobiae	Opitutales	Opitutaceae	Opitutus		70.5882	1.96078	64.54	0.86	0.540662
Lejia_D	Lejia_D_Pirellula_staleyi_63_5	d__Bacteria;p__Planctomycetota;c__Planctomycetes;o__Pirellulales;f__Pirellulaceae;g__SXOA01;s__	Bacteria	Planctomycetota	Planctomycetes	Pirellulales	Pirellulaceae	SXOA01		66.6667	5.88235	41.09	0.93	0.606871																						1
Lejia_D	Lejia_D_Planctomycetes_63_9	d__Bacteria;p__Planctomycetota;c__Planctomycetes;o__Pirellulales;f__Ga0077529;g__;s__	Bacteria	Planctomycetota	Planctomycetes	Pirellulales	Ga0077529			70.5882	5.88235	64.42	4.02	0.929356																														1
Lejia_D	Lejia_D_Rhodoplanes_sp_Z2_YC6860_66_7	d__Bacteria;p__Proteobacteria;c__Alphaproteobacteria;o__Rhizobiales;f__Xanthobacteraceae;g__Z2-YC6860;s__	Bacteria	Proteobacteria	Alphaproteobacteria	Rhizobiales	Xanthobacteraceae	Z2-YC6860		68.6275	1.96078	68.09	3.04	0.896293																						1	1	1				1
Lejia_D	Lejia_D_Rhodospirillales_70_10	d__Bacteria;p__Proteobacteria;c__Alphaproteobacteria;o__Dongiales;f__Dongiaceae;g__;s__	Bacteria	Proteobacteria	Alphaproteobacteria	Dongiales	Dongiaceae			78.4314	5.88235	64.06	2.25	0.422754																						1	1
Lejia_D	Lejia_D_Solirubrobacterales_72_17	d__Bacteria;p__Actinobacteriota;c__Thermoleophilia;o__Solirubrobacterales;f__Thermoleophilaceae;g__;s__	Bacteria	Actinobacteriota	Thermoleophilia	Solirubrobacterales	Thermoleophilaceae			92.1569	1.96078	87.41	0.14	0.65884																																		1
Lejia_D	Lejia_D_Thaumarchaeota_archaeon_CSP1_1_34_6	d__Archaea;p__Thermoproteota;c__Nitrososphaeria;o__Nitrososphaerales;f__Nitrosopumilaceae;g__CSP1-1;s__CSP1-1 sp001443365	Archaea	Thermoproteota	Nitrososphaeria	Nitrososphaerales	Nitrosopumilaceae	CSP1-1	CSP1-1 sp001443365	89.4737	5.26316	78.32	4.52	0.343604																	1		1	1	1
Lejia_E	Lejia_E_Actinobacteria_72_59	d__Bacteria;p__Actinobacteriota;c__Thermoleophilia;o__Gaiellales;f__Gaiellaceae;g__;s__	Bacteria	Actinobacteriota	Thermoleophilia	Gaiellales	Gaiellaceae			86.2745	3.92157	78.65	0	0.475275	X	0.0832156	33.5444	5.04635	0.183718	76.4268	1.13033	-	1.75223	-	-	1.72815	-									1	1	1
Lejia_E	Lejia_E_Alphaproteobacteria_66_151	d__Bacteria;p__Proteobacteria;c__Alphaproteobacteria;o__Kiloniellales;f__Rhodovibrionaceae;g__;s__	Bacteria	Proteobacteria	Alphaproteobacteria	Kiloniellales	Rhodovibrionaceae			100	1.96078	99.35	0	1.07147	X	45.2778	0.0256562	8.25731	0.0167617	252.857	0.0125481	1.18135	-	1.36361	-	1.23946	-									1	1	1
Lejia_E	Lejia_E_Gammaproteobacteria_64_212	d__Bacteria;p__Proteobacteria;c__Gammaproteobacteria;o__SLND01;f__;g__;s__	Bacteria	Proteobacteria	Gammaproteobacteria	SLND01				100	0	86.56	0.53	0.649757	X	471.156	4.29519	56.1731	0.0198059	353.71	0.019954	1.18606	-	1.23968	-	1.25609	-
Lejia_E	Lejia_E_Actinobacteria_60_74	d__Bacteria;p__Actinobacteriota;c__Actinomycetia;o__Propionibacteriales;f__Propionibacteriaceae;g__Cutibacterium;s__Cutibacterium acnes	Bacteria	Actinobacteriota	Actinomycetia	Propionibacteriales	Propionibacteriaceae	Cutibacterium	Cutibacterium acnes	82.3529	3.92157	52.96	0	0.305889
Lejia_E	Lejia_E_Actinobacteria_62_49	d__Bacteria;p__Actinobacteriota;c__Acidimicrobiia;o__UBA5794;f__ZC4RG35;g__MA-ANB-1;s__	Bacteria	Actinobacteriota	Acidimicrobiia	UBA5794	ZC4RG35	MA-ANB-1		58.8235	0	30.82	0	0.140196
Lejia_E	Lejia_E_Actinobacteria_66_44	d__Bacteria;p__Actinobacteriota;c__Acidimicrobiia;o__UBA5794;f__;g__;s__	Bacteria	Actinobacteriota	Acidimicrobiia	UBA5794				80.3922	3.92157	58.97	2.88	0.363108
Lejia_E	Lejia_E_Chloroflexi2_69_48	d__Bacteria;p__Chloroflexota;c__Ellin6529;o__QHBO01;f__QHBO01;g__;s__	Bacteria	Chloroflexota	Ellin6529	QHBO01	QHBO01			86.2745	3.92157	65.12	0.19	0.433964
Lejia_E	Lejia_E_Gammaproteobacteria_53_41	d__Bacteria;p__Proteobacteria;c__Gammaproteobacteria;o__Pseudomonadales;f__HTCC2089;g__;s__	Bacteria	Proteobacteria	Gammaproteobacteria	Pseudomonadales	HTCC2089			90.1961	5.88235	50.65	1.12	0.368521																						1
Lejia_E	Lejia_E_Planctomycetes_61_79	d__Bacteria;p__Planctomycetota;c__Planctomycetes;o__Pirellulales;f__UBA7805;g__;s__	Bacteria	Planctomycetota	Planctomycetes	Pirellulales	UBA7805			80.3922	5.88235	67.03	1.22	0.671966
Lejia_E	Lejia_E_Woeseia_oceani_61_93	d__Bacteria;p__Proteobacteria;c__Gammaproteobacteria;o__Woeseiales;f__Woeseiaceae;g__Woeseia;s__	Bacteria	Proteobacteria	Gammaproteobacteria	Woeseiales	Woeseiaceae	Woeseia		84.3137	3.92157	69.17	4.9	0.586552																						1	1
Lejia_F	Lejia_F_Actinobacteria_56_24	d__Bacteria;p__Actinobacteriota;c__Acidimicrobiia;o__Acidimicrobiales;f__UBA8139;g__F1-20-MAGs160;s__	Bacteria	Actinobacteriota	Acidimicrobiia	Acidimicrobiales	UBA8139	F1-20-MAGs160		96.0784	1.96078	88.03	0.43	0.595724	X	0.00868632	5.09223	0.10976	0.0732833	0.0021402	20.9702	-	-	-	-	-	1.45138									1	1	1
Lejia_F	Lejia_F_Actinobacteria_65_16	d__Bacteria;p__Actinobacteriota;c__Actinomycetia;o__Nanopelagicales;f__S36-B12;g__Mxb001;s__	Bacteria	Actinobacteriota	Actinomycetia	Nanopelagicales	S36-B12	Mxb001		82.3529	0	84.15	1.78	0.606585	X	0.00758371	2.88836	0.19246	0.0554295	0.0136098	15.4739	-	-	-	-	-	1.35431
Lejia_F	Lejia_F_Actinobacteria_67_42	d__Bacteria;p__Actinobacteriota;c__Acidimicrobiia;o__UBA5794;f__UBA11373;g__RBG-16-68-21;s__	Bacteria	Actinobacteriota	Acidimicrobiia	UBA5794	UBA11373	RBG-16-68-21		100	1.96078	94.16	2.42	0.684539	X	0.949377	0.217228	39.8654	1.09673	0.725932	36.6356	-	-	-	-	-	1.25789									1
Lejia_F	Lejia_F_Actinobacteria_68_95	d__Bacteria;p__Actinobacteriota;c__UBA4738;o__UBA4738;f__HRBIN12;g__;s__	Bacteria	Actinobacteriota	UBA4738	UBA4738	HRBIN12			94.1176	3.92157	96.5	0.85	0.920961	X	1.13539	6.91732	2.37634	0.0412216	2.32172	90.8588	-	-	-	-	-	1.1524	1								1	1	1
Lejia_F	Lejia_F_Bacteria_64_43	d__Bacteria;p__Chloroflexota;c__Dehalococcoidia;o__SM23-28-2;f__RBG-16-64-32;g__;s__	Bacteria	Chloroflexota	Dehalococcoidia	SM23-28-2	RBG-16-64-32			98.0392	1.96078	98.68	0	0.84173	X	3.54162	27.7569	21.9787	0.0293272	4.22232	40.1261	-	1.24445	1.24013	-	-	1.25624									1	1
Lejia_F	Lejia_F_Bacteria_68_43	d__Bacteria;p__Gemmatimonadota;c__Gemmatimonadetes;o__SG8-23;f__RSA9;g__;s__	Bacteria	Gemmatimonadota	Gemmatimonadetes	SG8-23	RSA9			98.0392	5.88235	95.6	6.99	1.15047	X	11.133	5.32847	1.72684	0.154867	1.20643	40.1627	1.48357	-	-	-	-	1.31353																	1	1
Lejia_F	Lejia_F_Bacteria_68_60	d__Bacteria;p__Acidobacteriota;c__Thermoanaerobaculia;o__UBA5066;f__Gp7-AA6;g__Gp7-AA6;s__	Bacteria	Acidobacteriota	Thermoanaerobaculia	UBA5066	Gp7-AA6	Gp7-AA6		100	0	99.15	1.28	1.24284	X	67.4774	5.3201	43.6436	0.0311955	5.90147	56.884	-	-	1.19093	-	-	1.22316									1	1	1								1	1
Lejia_F	Lejia_F_Bacteroidetes_38_19	d__Bacteria;p__Bacteroidota;c__Bacteroidia;o__AKYH767;f__;g__;s__	Bacteria	Bacteroidota	Bacteroidia	AKYH767				92.1569	0	93.33	0.95	0.989848	X	0.00580575	2.84435	0.0244107	0.0363164	0.00907322	17.5084	-	-	-	-	-	1.3957
Lejia_F	Lejia_F_Balneolales_44_133	d__Bacteria;p__Bacteroidota;c__Rhodothermia;o__Balneolales;f__Balneolaceae;g__;s__	Bacteria	Bacteroidota	Rhodothermia	Balneolales	Balneolaceae			96.0784	0	96.17	0.82	1.18926	X	185.351	236.796	36.6305	0.00566857	26.6801	123.323	-	-	-	-	2.63098	1.32346
Lejia_F	Lejia_F_Balneolales_53_38	d__Bacteria;p__Bacteroidota;c__Rhodothermia;o__Balneolales;f__Balneolaceae;g__;s__	Bacteria	Bacteroidota	Rhodothermia	Balneolales	Balneolaceae			94.1176	0	97.11	0.55	0.80342	X	0.93945	22.1825	4.60574	0.00186581	0.280911	36.2039	-	1.94472	-	-	-	1.2288
Lejia_F	Lejia_F_Balneolales2_41_384	d__Bacteria;p__Bacteroidota;c__Rhodothermia;o__Balneolales;f__Balneolaceae;g__SW132;s__	Bacteria	Bacteroidota	Rhodothermia	Balneolales	Balneolaceae	SW132		96.0784	0	96.45	0.82	1.0315	X	3.04231	314.877	66.1849	0.0109949	10.956	310.068	-	1.58229	2.82733	-	4.73094	1.63499
Lejia_F	Lejia_F_Candidatus_Saccharibacteria_66_58	d__Bacteria;p__Gemmatimonadota;c__Gemmatimonadetes;o__SG8-23;f__UBA6960;g__;s__	Bacteria	Gemmatimonadota	Gemmatimonadetes	SG8-23	UBA6960			98.0392	1.96078	96.7	3.4	1.06848	X	4.18204	0.0356485	10.8654	0.0184756	0.417095	54.5102	-	-	-	-	-	1.23187																1			1	1
Lejia_F	Lejia_F_Chitinophagales_38_21	d__Bacteria;p__Bacteroidota;c__Bacteroidia;o__Chitinophagales;f__Chitinophagaceae;g__Ferruginibacter;s__	Bacteria	Bacteroidota	Bacteroidia	Chitinophagales	Chitinophagaceae	Ferruginibacter		96.0784	0	94.55	0	0.695777	X	0.00200751	8.51298	0.368091	0.0955383	0.00804472	20.2603	-	1.58405	-	-	-	1.50303
Lejia_F	Lejia_F_Chloroflexi_58_21	d__Bacteria;p__Chloroflexota;c__Anaerolineae;o__Anaerolineales;f__UBA11579;g__;s__	Bacteria	Chloroflexota	Anaerolineae	Anaerolineales	UBA11579			94.1176	1.96078	85.76	4.55	0.672007	X	3.43659	0.00364772	2.84028	0.026004	1.13512	19.7526	-	-	-	-	-	1.50038									1	1	1
Lejia_F	Lejia_F_Chloroflexi_70_124	d__Bacteria;p__Chloroflexota;c__Ellin6529;o__CSP1-4;f__CSP1-4;g__SPCO01;s__	Bacteria	Chloroflexota	Ellin6529	CSP1-4	CSP1-4	SPCO01		66.6667	1.96078	84.2	3.67	0.789938	X	2.00725	0.677498	6.24505	0.905035	0.109956	100.56	-	-	2.45769	-	-	1.29508									1	1	1
Lejia_F	Lejia_F_Chloroflexi_70_16	d__Bacteria;p__Chloroflexota;c__Ellin6529;o__QHBO01;f__QHBO01;g__CF-167;s__	Bacteria	Chloroflexota	Ellin6529	QHBO01	QHBO01	CF-167		96.0784	0	77.89	0	0.519943	X	0.386375	5.87802	9.05832	0.404835	0.0971239	14.2876	-	-	1.9488	-	-	1.35661
Lejia_F	Lejia_F_Chloroflexi_70_36	d__Bacteria;p__Chloroflexota;c__Ellin6529;o__CSP1-4;f__CSP1-4;g__SPCO01;s__	Bacteria	Chloroflexota	Ellin6529	CSP1-4	CSP1-4	SPCO01		78.4314	1.96078	91.79	0.92	0.895544	X	0.0468842	4.91743	0.176133	3.31336	0.0839536	28.2877	-	-	-	-	-	1.49055									1	1	1								1	1
Lejia_F	Lejia_F_Chloroflexi2_67_20	d__Bacteria;p__Chloroflexota;c__Dehalococcoidia;o__SM23-28-2;f__RBG-16-68-14;g__;s__	Bacteria	Chloroflexota	Dehalococcoidia	SM23-28-2	RBG-16-68-14			98.0392	5.88235	88.78	2.18	0.99185	X	5.93154	7.57467	5.29053	0.0491941	3.07675	19.3314	-	-	-	-	-	1.26513									1	1												1
Lejia_F	Lejia_F_Cytophagales_48_12	d__Bacteria;p__Bacteroidota;c__Bacteroidia;o__Cytophagales;f__Cyclobacteriaceae;g__;s__	Bacteria	Bacteroidota	Bacteroidia	Cytophagales	Cyclobacteriaceae			82.3529	0	78.47	0.2	1.38483	X	1.16238	1.813	0.362266	0.0291536	0.422147	11.4012	-	-	-	-	-	1.319																					1	1
Lejia_F	Lejia_F_Flavobacteriales_34_24	d__Bacteria;p__Bacteroidota;c__Bacteroidia;o__Flavobacteriales;f__Crocinitomicaceae;g__Brumimicrobium;s__	Bacteria	Bacteroidota	Bacteroidia	Flavobacteriales	Crocinitomicaceae	Brumimicrobium		100	1.96078	97.84	1.08	1.09728	X	0.0491901	5.13764	6.166	0.00682162	0.102479	18.4596	-	-	3.8039	-	-	1.6655
Lejia_F	Lejia_F_Gammaproteobacteria_61_88	d__Bacteria;p__Proteobacteria;c__Gammaproteobacteria;o__Pseudomonadales;f__Pseudohongiellaceae;g__PWQG01;s__	Bacteria	Proteobacteria	Gammaproteobacteria	Pseudomonadales	Pseudohongiellaceae	PWQG01		100	0	96.85	0.31	1.00901	X	0.0164845	3.40925	0.581861	0.00937331	0.0213486	84.4201	-	-	-	-	-	1.16241									1
Lejia_F	Lejia_F_Gemmatimonadetes_67_176	d__Bacteria;p__Gemmatimonadota;c__Gemmatimonadetes;o__Gemmatimonadales;f__Gemmatimonadaceae;g__;s__	Bacteria	Gemmatimonadota	Gemmatimonadetes	Gemmatimonadales	Gemmatimonadaceae			96.0784	0	97.7	2.2	0.877755	X	0.222422	0.121419	4.71162	4.87681	0.0707878	164.301	-	-	-	-	-	1.28662										1							1	1
Lejia_F	Lejia_F_Gracilimonas_tropica_41_86	d__Bacteria;p__Bacteroidota;c__Rhodothermia;o__Balneolales;f__Balneolaceae;g__;s__	Bacteria	Bacteroidota	Rhodothermia	Balneolales	Balneolaceae			96.0784	0	97.47	0	0.963623	X	27.3284	72.787	8.46938	0.00400005	1.24305	81.6385	1.24546	1.17411	1.35651	-	-	1.19664
Lejia_F	Lejia_F_Hydrogenophaga_sp_LPB0072_61_14	d__Bacteria;p__Proteobacteria;c__Gammaproteobacteria;o__Burkholderiales;f__Burkholderiaceae;g__Hydrogenophaga;s__	Bacteria	Proteobacteria	Gammaproteobacteria	Burkholderiales	Burkholderiaceae	Hydrogenophaga		70.5882	3.92157	86.36	1.87	0.902939	X	0.00691956	4.11072	0.85479	0.12285	0.0840057	11.1102	-	-	-	-	-	-	1	1	1						1	1	1		1								1	1
Lejia_F	Lejia_F_Hyphomonas_64_14	d__Bacteria;p__Proteobacteria;c__Alphaproteobacteria;o__Caulobacterales;f__Hyphomonadaceae;g__Hyphomonas;s__	Bacteria	Proteobacteria	Alphaproteobacteria	Caulobacterales	Hyphomonadaceae	Hyphomonas		84.3137	1.96078	92.49	3.03	0.88217	X	0.0221263	7.65243	0.233267	0.118488	0.0163629	13.1203	-	-	-	-	-	1.34254
Lejia_F	Lejia_F_Idiomarina_49_78	d__Bacteria;p__Proteobacteria;c__Gammaproteobacteria;o__Enterobacterales;f__Alteromonadaceae;g__Idiomarina;s__	Bacteria	Proteobacteria	Gammaproteobacteria	Enterobacterales	Alteromonadaceae	Idiomarina		98.0392	0	99.33	0.45	0.810481	X	0.00144277	0.194907	0.364121	0.00247911	0.038993	74.599	-	-	-	-	-	1.1599	1
Lejia_F	Lejia_F_Ignavibacteria_55_30	d__Bacteria;p__Bacteroidota;c__UBA10030;o__UBA10030;f__UBA10030;g__UBA6688;s__UBA6688 sp002454845	Bacteria	Bacteroidota	UBA10030	UBA10030	UBA10030	UBA6688	UBA6688 sp002454845	96.0784	1.96078	91.14	1.37	1.0468	X	0.693079	7.32722	0.352033	13.3125	0.135799	20.2737	-	-	-	2.44874	-	1.97001										1	1					1	1		1	1
Lejia_F	Lejia_F_Marinobacter_55_83	d__Bacteria;p__Proteobacteria;c__Gammaproteobacteria;o__Pseudomonadales;f__Oleiphilaceae;g__Marinobacter;s__	Bacteria	Proteobacteria	Gammaproteobacteria	Pseudomonadales	Oleiphilaceae	Marinobacter		100	0	98.91	1.59	1.13754	X	0.0315391	27.0397	40.6121	2.55533	0.10955	78.0742	-	1.22215	1.18846	-	-	1.20237	1																				1	1
Lejia_F	Lejia_F_Methylophaga_48_60	d__Bacteria;p__Proteobacteria;c__Gammaproteobacteria;o__Nitrosococcales;f__Methylophagaceae;g__Methylophaga;s__	Bacteria	Proteobacteria	Gammaproteobacteria	Nitrosococcales	Methylophagaceae	Methylophaga		100	0	99.65	0	0.786763	X	0.464004	4.93239	4.2427	0.0138071	0.0350114	56.9514	-	-	-	-	-	1.17049	1												1								1	1
Lejia_F	Lejia_F_Mycobacterium_66_185	d__Bacteria;p__Actinobacteriota;c__Actinomycetia;o__Mycobacteriales;f__Mycobacteriaceae;g__Mycobacterium;s__	Bacteria	Actinobacteriota	Actinomycetia	Mycobacteriales	Mycobacteriaceae	Mycobacterium		94.1176	0	95.71	0.22	0.941973	X	0.0572376	105.404	3.97308	1.88255	0.356244	170.955	-	1.23077	-	-	-	1.20414
Lejia_F	Lejia_F_Nitriliruptor_alkaliphilus_72_70	d__Bacteria;p__Actinobacteriota;c__Actinomycetia;o__Nitriliruptorales;f__Nitriliruptoraceae;g__Nitriliruptor;s__	Bacteria	Actinobacteriota	Actinomycetia	Nitriliruptorales	Nitriliruptoraceae	Nitriliruptor		98.0392	3.92157	96.15	3.85	1.01873	X	7.24311	40.9307	49.2495	0.0427188	0.823171	62.0007	-	-	-	-	-	-									1	1	1
Lejia_F	Lejia_F_Nitriliruptor_alkaliphilus_72_90	d__Bacteria;p__Actinobacteriota;c__Actinomycetia;o__Nitriliruptorales;f__Nitriliruptoraceae;g__Nitriliruptor;s__	Bacteria	Actinobacteriota	Actinomycetia	Nitriliruptorales	Nitriliruptoraceae	Nitriliruptor		94.1176	0	85.9	1.71	0.774102	X	0.138769	2.75414	15.7334	0.719917	0.164306	78.3354	-	-	-	-	-	1.31035									1	1	1
Lejia_F	Lejia_F_Nitrosopumilus_33_100	d__Archaea;p__Thermoproteota;c__Nitrososphaeria;o__Nitrososphaerales;f__Nitrosopumilaceae;g__Nitrosopumilus;s__	Archaea	Thermoproteota	Nitrososphaeria	Nitrososphaerales	Nitrosopumilaceae	Nitrosopumilus		97.3684	0	97.09	0.97	0.514364	X	77.2563	0.312352	19.7101	0.00599781	18.8873	95.8848	1.31318	-	1.40753	-	2.30059	1.19525				1		1	1	1
Lejia_F	Lejia_F_Parvibaculum_lavamentivorans_63_19	d__Bacteria;p__Proteobacteria;c__Alphaproteobacteria;o__Parvibaculales;f__Parvibaculaceae;g__Parvibaculum;s__	Bacteria	Proteobacteria	Alphaproteobacteria	Parvibaculales	Parvibaculaceae	Parvibaculum		100	3.92157	96.3	0.46	0.975753	X	15.4815	2.09014	9.12776	0.0123648	9.89235	17.3782	1.79541	-	1.98404	-	2.93958	1.42059									1	1	1		1									1
Lejia_F	Lejia_F_Planctomycetales_58_20	d__Bacteria;p__Planctomycetota;c__Planctomycetes;o__Planctomycetales;f__Planctomycetaceae;g__;s__	Bacteria	Planctomycetota	Planctomycetes	Planctomycetales	Planctomycetaceae			92.1569	1.96078	87.16	1.11	1.72242	X	0.29996	21.7342	0.00844407	0.00980767	0.578051	15.0722	-	1.80726	-	-	-	1.8547
Lejia_F	Lejia_F_Rhizobiales_65_37	d__Bacteria;p__Proteobacteria;c__Alphaproteobacteria;o__Rhizobiales;f__Devosiaceae;g__Cucumibacter;s__	Bacteria	Proteobacteria	Alphaproteobacteria	Rhizobiales	Devosiaceae	Cucumibacter		100	0	97.34	0	0.75927	X	8.85512	8.61225	17.8614	0.0173817	0.317612	34.7283	1.47754	1.42482	1.29191	-	-	1.25948
Lejia_F	Lejia_F_Rhodospirillales_69_107	d__Bacteria;p__Proteobacteria;c__Alphaproteobacteria;o__Dongiales;f__Dongiaceae;g__;s__	Bacteria	Proteobacteria	Alphaproteobacteria	Dongiales	Dongiaceae			100	0	93.67	1.89	1.01355	X	16.5315	19.5742	5.15297	5.21352	2.55228	93.1531	1.41377	1.40392	-	-	-	1.30893									1	1	1								1	1
Lejia_F	Lejia_F_Roseovarius_nanhaiticus_63_31	d__Bacteria;p__Proteobacteria;c__Alphaproteobacteria;o__Rhodobacterales;f__Rhodobacteraceae;g__Roseovarius;s__	Bacteria	Proteobacteria	Alphaproteobacteria	Rhodobacterales	Rhodobacteraceae	Roseovarius		100	1.96078	98.74	0.9	1.04242	X	0.00988694	2.37974	1.49743	0.0121974	0.0123169	29.4988	-	-	-	-	-	1.25095									1	1	1
Lejia_F	Lejia_F_Saccharospirillum_impatiens2_56_82	d__Bacteria;p__Proteobacteria;c__Gammaproteobacteria;o__Pseudomonadales;f__Saccharospirillaceae;g__Saccharospirillum;s__	Bacteria	Proteobacteria	Gammaproteobacteria	Pseudomonadales	Saccharospirillaceae	Saccharospirillum		100	0	98.97	0.95	1.13407	X	1.37685	123.817	6.51309	0.37656	5.49607	77.1559	-	-	-	-	-	1.17812													1								1	1
Lejia_F	Lejia_F_Solirubrobacterales_62_21	d__Bacteria;p__Actinobacteriota;c__Thermoleophilia;o__Solirubrobacterales;f__70-9;g__67-14;s__	Bacteria	Actinobacteriota	Thermoleophilia	Solirubrobacterales	70-9	67-14		98.0392	0	93.99	0	0.556472	X	0.00560503	15.8165	0.443452	0.207502	0.00949212	19.6281	-	1.30754	-	-	-	1.31273
Lejia_F	Lejia_F_Sphaerobacterales_65_11	d__Bacteria;p__Chloroflexota;c__Chloroflexia;o__Thermomicrobiales;f__CFX8;g__;s__	Bacteria	Chloroflexota	Chloroflexia	Thermomicrobiales	CFX8			92.1569	1.96078	81.93	3.01	0.576832	X	2.01017	0.790196	5.5453	1.73252	0.0842186	10.7462	-	-	-	-	-	-
Lejia_F	Lejia_F_Thaumarchaeota_archaeon_CSP1_12_34_36	d__Archaea;p__Thermoproteota;c__Nitrososphaeria;o__Nitrososphaerales;f__Nitrosopumilaceae;g__CSP1-1;s__CSP1-1 sp001443365	Archaea	Thermoproteota	Nitrososphaeria	Nitrososphaerales	Nitrosopumilaceae	CSP1-1	CSP1-1 sp001443365	100	2.63158	95.15	0	0.449473	X	18.6183	32.8675	10.7867	6.30468	11.458	32.8342	1.88297	1.60661	1.77199	-	3.42176	1.60066				1		1	1	1
Lejia_F	Lejia_F_Verrucomicrobia_57_14	d__Bacteria;p__Verrucomicrobiota;c__Verrucomicrobiae;o__Chthoniobacterales;f__Terrimicrobiaceae;g__;s__	Bacteria	Verrucomicrobiota	Verrucomicrobiae	Chthoniobacterales	Terrimicrobiaceae			92.1569	1.96078	97.58	3.85	0.942585	X	0.0109419	1.00648	0.0337933	0.184255	0.0100577	13.5294	-	-	-	-	-	1.36826
Lejia_F	Lejia_F_Verrucomicrobia_64_35	d__Bacteria;p__Verrucomicrobiota;c__Verrucomicrobiae;o__Chthoniobacterales;f__;g__;s__	Bacteria	Verrucomicrobiota	Verrucomicrobiae	Chthoniobacterales				72.549	1.96078	83.38	2.34	0.518024	X	0.00849911	26.892	0.670922	0.224378	0.0103173	31.0412	-	1.46217	-	-	-	1.45027
Lejia_F	Lejia_F_Verrucomicrobiales_59_30	d__Bacteria;p__Verrucomicrobiota;c__Verrucomicrobiae;o__Verrucomicrobiales;f__Akkermansiaceae;g__UBA1315;s__	Bacteria	Verrucomicrobiota	Verrucomicrobiae	Verrucomicrobiales	Akkermansiaceae	UBA1315		74.5098	0	93.52	0.91	1.17585	X	0.00656859	9.29169	0.23886	0.0458301	0.00748357	25.6188	-	1.64851	-	-	-	1.35974															1
Lejia_F	Lejia_F_Acidobacteria_bacterium_RIFCSPLOWO2_12_FULL_66_21_68_38	d__Bacteria;p__Acidobacteriota;c__Vicinamibacteria;o__Vicinamibacterales;f__2-12-FULL-66-21;g__;s__	Bacteria	Acidobacteriota	Vicinamibacteria	Vicinamibacterales	2-12-FULL-66-21			86.2745	1.96078	85.49	3.42	1.15733																						1
Lejia_F	Lejia_F_Actinobacteria_63_14	d__Bacteria;p__Actinobacteriota;c__Acidimicrobiia;o__UBA5794;f__ZC4RG35;g__MA-ANB-1;s__	Bacteria	Actinobacteriota	Acidimicrobiia	UBA5794	ZC4RG35	MA-ANB-1		98.0392	1.96078	89.74	1.57	0.811128																						1	1	1								1	1
Lejia_F	Lejia_F_Actinobacteria_63_15	d__Bacteria;p__Actinobacteriota;c__Acidimicrobiia;o__UBA5794;f__ZC4RG35;g__MA-ANB-1;s__	Bacteria	Actinobacteriota	Acidimicrobiia	UBA5794	ZC4RG35	MA-ANB-1		72.549	1.96078	71.98	0	0.605711																							1									1	1
Lejia_F	Lejia_F_Actinobacteria_63_16	d__Bacteria;p__Actinobacteriota;c__Acidimicrobiia;o__UBA5794;f__ZC4RG35;g__MA-ANB-1;s__	Bacteria	Actinobacteriota	Acidimicrobiia	UBA5794	ZC4RG35	MA-ANB-1		80.3922	5.88235	90.21	1.99	0.823327																						1	1	1								1
Lejia_F	Lejia_F_Actinobacteria_68_92	d__Bacteria;p__Actinobacteriota;c__Acidimicrobiia;o__IMCC26256;f__PALSA-555;g__;s__	Bacteria	Actinobacteriota	Acidimicrobiia	IMCC26256	PALSA-555			100	0	99.15	2.14	0.966908														1	1							1	1	1
Lejia_F	Lejia_F_Actinobacteria_69_1074	d__Bacteria;p__Actinobacteriota;c__UBA4738;o__UBA4738;f__HRBIN12;g__;s__	Bacteria	Actinobacteriota	UBA4738	UBA4738	HRBIN12			100	0	98.29	0.85	0.751667														1								1	1	1
Lejia_F	Lejia_F_Actinobacteria_69_15	d__Bacteria;p__Actinobacteriota;c__Acidimicrobiia;o__Acidimicrobiales;f__Ilumatobacteraceae;g__VFMC01;s__	Bacteria	Actinobacteriota	Acidimicrobiia	Acidimicrobiales	Ilumatobacteraceae	VFMC01		88.2353	0	69.41	0.85	0.84953																						1	1	1
Lejia_F	Lejia_F_Actinobacteria_72_49	d__Bacteria;p__Actinobacteriota;c__Thermoleophilia;o__Solirubrobacterales;f__Thermoleophilaceae;g__;s__	Bacteria	Actinobacteriota	Thermoleophilia	Solirubrobacterales	Thermoleophilaceae			90.1961	1.96078	91.38	0	0.783976																																		1
Lejia_F	Lejia_F_Alphaproteobacteria_61_9	d__Bacteria;p__Proteobacteria;c__Alphaproteobacteria;o__Sphingomonadales;f__J090;g__J090;s__	Bacteria	Proteobacteria	Alphaproteobacteria	Sphingomonadales	J090	J090		82.3529	3.92157	60.37	0.65	0.454879
Lejia_F	Lejia_F_Alphaproteobacteria_64_10	d__Bacteria;p__Proteobacteria;c__Alphaproteobacteria;o__Dongiales;f__Dongiaceae;g__;s__	Bacteria	Proteobacteria	Alphaproteobacteria	Dongiales	Dongiaceae			78.4314	1.96078	63.21	4.16	0.79777																						1	1	1
Lejia_F	Lejia_F_Bacteria_42_10	d__Bacteria;p__Patescibacteria;c__Paceibacteria;o__UBA9983;f__UBA2163;g__;s__	Bacteria	Patescibacteria	Paceibacteria	UBA9983	UBA2163			66.6667	1.96078	41.07	1.72	0.088567
Lejia_F	Lejia_F_Bacteria_43_22	d__Bacteria;p__Bacteroidota;c__Rhodothermia;o__Balneolales;f__SKNL01;g__;s__	Bacteria	Bacteroidota	Rhodothermia	Balneolales	SKNL01			72.549	1.96078	86.38	1.64	1.00928
Lejia_F	Lejia_F_Bacteria_44_53	d__Bacteria;p__Bacteroidota;c__Rhodothermia;o__Balneolales;f__SKNL01;g__;s__	Bacteria	Bacteroidota	Rhodothermia	Balneolales	SKNL01			82.3529	0	92.59	1.09	0.84934
Lejia_F	Lejia_F_Bacteria_47_10	d__Bacteria;p__Patescibacteria;c__Paceibacteria;o__UBA9983;f__CSBR16-193;g__;s__	Bacteria	Patescibacteria	Paceibacteria	UBA9983	CSBR16-193			84.3137	3.92157	50.17	0.93	0.180446
Lejia_F	Lejia_F_Bacteria_48_14	d__Bacteria;p__Patescibacteria;c__Andersenbacteria;o__UBA10190;f__UBA10190;g__;s__	Bacteria	Patescibacteria	Andersenbacteria	UBA10190	UBA10190			88.2353	1.96078	60.46	0	0.280689
Lejia_F	Lejia_F_Bacteria_64_10	d__Bacteria;p__Patescibacteria;c__;o__;f__;g__;s__	Bacteria	Patescibacteria						80.3922	3.92157	59.35	2.78	0.191121
Lejia_F	Lejia_F_Bacteria_64_37	d__Bacteria;p__Planctomycetota;c__Phycisphaerae;o__Phycisphaerales;f__Phycisphaeraceae;g__;s__	Bacteria	Planctomycetota	Phycisphaerae	Phycisphaerales	Phycisphaeraceae			96.0784	1.96078	92.05	0	1.36939																																1	1
Lejia_F	Lejia_F_Bacteria_67_8	d__Bacteria;p__Chloroflexota;c__Dehalococcoidia;o__UBA2991;f__UBA2991;g__;s__	Bacteria	Chloroflexota	Dehalococcoidia	UBA2991	UBA2991			76.4706	3.92157	42.68	1.98	0.458103																						1	1
Lejia_F	Lejia_F_Bacteroidetes_58_12	d__Bacteria;p__Bacteroidota;c__Bacteroidia;o__Flavobacteriales;f__PHOS-HE28;g__PHOS-HE28;s__	Bacteria	Bacteroidota	Bacteroidia	Flavobacteriales	PHOS-HE28	PHOS-HE28		68.6275	0	54.65	0.54	0.53049
Lejia_F	Lejia_F_Balneolales_50_13	d__Bacteria;p__Bacteroidota;c__Rhodothermia;o__Balneolales;f__Balneolaceae;g__;s__	Bacteria	Bacteroidota	Rhodothermia	Balneolales	Balneolaceae			94.1176	3.92157	88.39	0.87	0.582532
Lejia_F	Lejia_F_Bdellovibrionales_44_8	d__Bacteria;p__Bdellovibrionota;c__Bacteriovoracia;o__Bacteriovoracales;f__Bacteriovoracaceae;g__UBA845;s__	Bacteria	Bdellovibrionota	Bacteriovoracia	Bacteriovoracales	Bacteriovoracaceae	UBA845		84.3137	5.88235	68.57	2.28	0.389864
Lejia_F	Lejia_F_Betaproteobacteria_69_15	d__Bacteria;p__Proteobacteria;c__Gammaproteobacteria;o__Burkholderiales;f__SG8-39;g__;s__	Bacteria	Proteobacteria	Gammaproteobacteria	Burkholderiales	SG8-39			82.3529	5.88235	45.69	0.21	0.329784																							1	1					1
Lejia_F	Lejia_F_candidate_division_CPR1_bacterium_GW2011_GWC1_49_132_49_28	d__Bacteria;p__Patescibacteria;c__WWE3;o__9FT-COMBO-53-11;f__9FT-COMBO-53-11;g__;s__	Bacteria	Patescibacteria	WWE3	9FT-COMBO-53-11	9FT-COMBO-53-11			84.3137	0	43.02	0	0.121497
Lejia_F	Lejia_F_candidate_division_WWE3_55_11	d__Bacteria;p__Patescibacteria;c__WWE3;o__9FT-COMBO-53-11;f__9FT-COMBO-53-11;g__9FT-COMBO-53-11;s__	Bacteria	Patescibacteria	WWE3	9FT-COMBO-53-11	9FT-COMBO-53-11	9FT-COMBO-53-11		90.1961	3.92157	48.02	0.31	0.139754
Lejia_F	Lejia_F_Candidatus_Berkelbacteria_48_44	d__Bacteria;p__Patescibacteria;c__UBA1384;o__2-12-FULL-50-11;f__2-12-FULL-50-11;g__;s__	Bacteria	Patescibacteria	UBA1384	2-12-FULL-50-11	2-12-FULL-50-11			86.2745	0	50.46	0	0.12958
Lejia_F	Lejia_F_Candidatus_Berkelbacteria_52_20	d__Bacteria;p__Patescibacteria;c__UBA1384;o__2-12-FULL-50-11;f__2-12-FULL-50-11;g__;s__	Bacteria	Patescibacteria	UBA1384	2-12-FULL-50-11	2-12-FULL-50-11			82.3529	0	42.87	0	0.128447
Lejia_F	Lejia_F_Candidatus_Nitrosotalea_38_326	d__Archaea;p__Thermoproteota;c__Nitrososphaeria;o__Nitrososphaerales;f__Nitrosopumilaceae;g__UBA8516;s__	Archaea	Thermoproteota	Nitrososphaeria	Nitrososphaerales	Nitrosopumilaceae	UBA8516		100	2.63158	96.28	0.97	0.39935																	1		1	1	1
Lejia_F	Lejia_F_Candidatus_Roizmanbacteria_bacterium_RIFCSPHIGHO2_12_FULL_33_9_33_12	d__Bacteria;p__Patescibacteria;c__Microgenomatia;o__UBA1406;f__GWC2-37-13;g__;s__	Bacteria	Patescibacteria	Microgenomatia	UBA1406	GWC2-37-13			72.549	1.96078	59.95	0.16	0.146679
Lejia_F	Lejia_F_Candidatus_Saccharibacteria_49_12	d__Bacteria;p__Patescibacteria;c__Saccharimonadia;o__Saccharimonadales;f__UBA10212;g__;s__	Bacteria	Patescibacteria	Saccharimonadia	Saccharimonadales	UBA10212			76.4706	3.92157	56.26	1.03	0.150071
Lejia_F	Lejia_F_Candidatus_Woykebacteria2_41_323	d__Bacteria;p__Patescibacteria;c__Microgenomatia;o__Woykebacterales;f__RBG-16-39-9b;g__;s__	Bacteria	Patescibacteria	Microgenomatia	Woykebacterales	RBG-16-39-9b			96.0784	0	69.8	0	0.331297
Lejia_F	Lejia_F_Candidatus_Yanofskybacteria_44_27	d__Bacteria;p__Patescibacteria;c__Paceibacteria;o__2-02-FULL-40-12;f__IGHO2-01-FULL-4-A;g__;s__	Bacteria	Patescibacteria	Paceibacteria	2-02-FULL-40-12	IGHO2-01-FULL-4-A			86.2745	0	54.88	0	0.174776
Lejia_F	Lejia_F_Chloroflexi_55_12	d__Bacteria;p__Chloroflexota;c__Anaerolineae;o__Anaerolineales;f__UBA11579;g__;s__	Bacteria	Chloroflexota	Anaerolineae	Anaerolineales	UBA11579			72.549	0	53.76	4.65	0.325591
Lejia_F	Lejia_F_Chloroflexi_58_30	d__Bacteria;p__Chloroflexota;c__Anaerolineae;o__Anaerolineales;f__UBA11579;g__;s__	Bacteria	Chloroflexota	Anaerolineae	Anaerolineales	UBA11579			60.7843	0	25.45	0.91	0.148818																						1	1	1
Lejia_F	Lejia_F_Chloroflexi_69_884	d__Bacteria;p__Chloroflexota;c__Ellin6529;o__QHBO01;f__QHBO01;g__;s__	Bacteria	Chloroflexota	Ellin6529	QHBO01	QHBO01			96.0784	1.96078	88.89	0	0.672519																						1
Lejia_F	Lejia_F_Chloroflexi_70_18	d__Bacteria;p__Chloroflexota;c__Ellin6529;o__QHBO01;f__QHBO01;g__CF-167;s__	Bacteria	Chloroflexota	Ellin6529	QHBO01	QHBO01	CF-167		88.2353	3.92157	73.81	5.56	0.44232
Lejia_F	Lejia_F_Gammaproteobacteria_55_7	d__Bacteria;p__Proteobacteria;c__Gammaproteobacteria;o__Pseudomonadales;f__Saccharospirillaceae;g__Natronospirillum;s__	Bacteria	Proteobacteria	Gammaproteobacteria	Pseudomonadales	Saccharospirillaceae	Natronospirillum		72.549	3.92157	56.31	2.24	0.693615																																			1
Lejia_F	Lejia_F_Gammaproteobacteria_62_30	d__Bacteria;p__Proteobacteria;c__Gammaproteobacteria;o__Nitrococcales;f__Aquisalimonadaceae;g__SLSJ01;s__	Bacteria	Proteobacteria	Gammaproteobacteria	Nitrococcales	Aquisalimonadaceae	SLSJ01		90.1961	0	96.39	2.86	1.30017														1												1								1	1
Lejia_F	Lejia_F_Gammaproteobacteria_66_124	d__Bacteria;p__Proteobacteria;c__Gammaproteobacteria;o__Steroidobacterales;f__Steroidobacteraceae;g__SCUD01;s__	Bacteria	Proteobacteria	Gammaproteobacteria	Steroidobacterales	Steroidobacteraceae	SCUD01		98.0392	1.96078	94.48	2.4	0.861303														1	1	1
Lejia_F	Lejia_F_Gemmatimonadetes_67_9	d__Bacteria;p__Gemmatimonadota;c__Gemmatimonadetes;o__Gemmatimonadales;f__GWC2-71-9;g__;s__	Bacteria	Gemmatimonadota	Gemmatimonadetes	Gemmatimonadales	GWC2-71-9			86.2745	5.88235	80.66	1.1	0.528972
Lejia_F	Lejia_F_Halofilum_ochraceum_67_50	d__Bacteria;p__Proteobacteria;c__Gammaproteobacteria;o__XJ16;f__Halofilaceae;g__Halofilum;s__	Bacteria	Proteobacteria	Gammaproteobacteria	XJ16	Halofilaceae	Halofilum		96.0784	0	92.89	0.62	0.726563														1												1								1	1
Lejia_F	Lejia_F_Ignavibacteria_53_86	d__Bacteria;p__Bacteroidota;c__UBA10030;o__UBA10030;f__UBA10030;g__;s__	Bacteria	Bacteroidota	UBA10030	UBA10030	UBA10030			98.0392	0	94.38	2.19	1.03131
Lejia_F	Lejia_F_Microbacteriaceae_65_214	d__Bacteria;p__Actinobacteriota;c__Actinomycetia;o__Actinomycetales;f__Microbacteriaceae;g__Homoserinimonas;s__	Bacteria	Actinobacteriota	Actinomycetia	Actinomycetales	Microbacteriaceae	Homoserinimonas		100	0	97.25	0.51	0.919502
Lejia_F	Lejia_F_Planctomycetales_67_98	d__Bacteria;p__Planctomycetota;c__Planctomycetes;o__Planctomycetales;f__;g__;s__	Bacteria	Planctomycetota	Planctomycetes	Planctomycetales				92.1569	1.96078	93.26	2.25	1.5033																						1	1									1	1
Lejia_F	Lejia_F_Planctomycetes_68_39	d__Bacteria;p__Planctomycetota;c__Planctomycetes;o__Pirellulales;f__UBA1268;g__;s__	Bacteria	Planctomycetota	Planctomycetes	Pirellulales	UBA1268			92.1569	0	94.25	0	0.971881
Lejia_F	Lejia_F_Rhizobiales_63_9	d__Bacteria;p__Proteobacteria;c__Alphaproteobacteria;o__Rhizobiales;f__Xanthobacteraceae;g__;s__	Bacteria	Proteobacteria	Alphaproteobacteria	Rhizobiales	Xanthobacteraceae			72.549	3.92157	49.13	1.58	0.372922
Lejia_F	Lejia_F_Rhizobiales_64_12	d__Bacteria;p__Proteobacteria;c__Alphaproteobacteria;o__Rhizobiales;f__Methyloligellaceae;g__Methyloceanibacter;s__	Bacteria	Proteobacteria	Alphaproteobacteria	Rhizobiales	Methyloligellaceae	Methyloceanibacter		70.5882	5.88235	64.07	0.44	0.540538														1																		1	1
Lejia_F	Lejia_F_Rhodothermaceae_59_11	d__Bacteria;p__Bacteroidota;c__Rhodothermia;o__Rhodothermales;f__;g__;s__	Bacteria	Bacteroidota	Rhodothermia	Rhodothermales				76.4706	3.92157	61.14	2.18	0.47093
Lejia_F	Lejia_F_Verrucomicrobia_63_43	d__Bacteria;p__Verrucomicrobiota;c__Verrucomicrobiae;o__Chthoniobacterales;f__;g__;s__	Bacteria	Verrucomicrobiota	Verrucomicrobiae	Chthoniobacterales				68.6275	3.92157	39.21	0.03	0.196198
Lejia_F	Lejia_F_Verrucomicrobia_64_72	d__Bacteria;p__Verrucomicrobiota;c__Verrucomicrobiae;o__Chthoniobacterales;f__;g__;s__	Bacteria	Verrucomicrobiota	Verrucomicrobiae	Chthoniobacterales				78.4314	0	65.09	1.55	0.412645
Lejia_F	Lejia_F_Verrucomicrobiales_61_22	d__Bacteria;p__Verrucomicrobiota;c__Verrucomicrobiae;o__Verrucomicrobiales;f__Akkermansiaceae;g__UBA1315;s__	Bacteria	Verrucomicrobiota	Verrucomicrobiae	Verrucomicrobiales	Akkermansiaceae	UBA1315		64.7059	0	54.97	0	0.718549
[truncated: 88 more columns]
